# Supplementary material for: High spatial resolution global ocean metagenomes from Bio-GO-SHIP repeat hydrography transects
Source: Sci Data. 2021 Apr 16;8:107. doi: 10.1038/s41597-021-00889-9 (PMC8052323; doi:10.1038/s41597-021-00889-9)
Supplement: Supplementary file 1 — Supplementary Table 1 [file 41597_2021_889_MOESM1_ESM.xlsx]

## Sheet: Larkin_Scientific-Data_Suppleme
Library_ID	CCDHO_EXPOCODE	Section_ID	Latitude [Decimal Deg N]	Longitude [Decimal Deg W]	Year	Month	Day	Local_Hour	Local_Minute	ISO_DateTime_UTC	Depth [m]	Temperature [Deg C]	Phosphate_Bottle [umol L-1]	Nitrate+Nitrite_Bottle [umol L-1]	CTD_Station_No.	Sample_Method	Platform_Strategy	SRA Accession Number
A392013_008_meta	NA	AE1319	55.0038	-48.9981	2013	8	26	7	45	2013-08-26T10:45:00Z	1	10.385	NA	NA	4	CTD	HiSeq_150PE	SAMN15782437
A392013_041_meta	NA	AE1319	52.996	-45.9952	2013	8	27	11	7	2013-08-27T14:07:00Z	1	11.765	NA	0.7	5	CTD	NovaSeq_150PE	SAMN15782438
A392013_044_meta	NA	AE1319	52.996	-45.9952	2013	8	27	11	7	2013-08-27T14:07:00Z	25	11.674	NA	0.8	5	CTD	HiSeq_150PE	SAMN15782439
A392013_082_meta	NA	AE1319	50.9999	-43.0005	2013	8	28	5	0	2013-08-28T08:00:00Z	5	13.354	NA	0	6	CTD	NovaSeq_150PE	SAMN15782440
A392013_084_meta	NA	AE1319	50.9999	-43.0005	2013	8	28	5	0	2013-08-28T08:00:00Z	25	13.095	NA	0	6	CTD	HiSeq_150PE	SAMN15782441
A392013_105_meta	NA	AE1319	49.0017	-40.0028	2013	8	29	12	12	2013-08-29T15:12:00Z	5	15.58	NA	0	7	CTD	HiSeq_150PE	SAMN15782442
A392013_138_meta	NA	AE1319	47.0008	-42.5022	2013	8	30	6	20	2013-08-30T09:20:00Z	5	18.337	NA	0	8	CTD	NovaSeq_150PE	SAMN15782443
A392013_143_meta	NA	AE1319	47.0008	-42.5022	2013	8	30	6	20	2013-08-30T09:20:00Z	40	9.27	NA	NA	8	CTD	HiSeq_150PE	SAMN15782444
A392013_192_meta	NA	AE1319	44.9933	-45.0024	2013	8	31	11	20	2013-08-31T14:20:00Z	5	18.518	NA	NA	9	CTD	HiSeq_150PE	SAMN15782445
A392013_197_meta	NA	AE1319	44.9933	-45.0024	2013	8	31	11	20	2013-08-31T14:20:00Z	40	7.99	NA	0	9	CTD	HiSeq_150PE	SAMN15782446
A392013_225_meta	NA	AE1319	43.0017	-47.4985	2013	9	1	14	47	2013-09-01T17:47:00Z	5	19.357	NA	0	10	CTD	NovaSeq_150PE	SAMN15782447
A392013_227_meta	NA	AE1319	43.0017	-47.4985	2013	9	1	14	47	2013-09-01T17:47:00Z	25	10.715	NA	0	10	CTD	HiSeq_150PE	SAMN15782448
A392013_247_meta	NA	AE1319	41.0018	-50.0005	2013	9	2	16	5	2013-09-02T19:05:00Z	5	23.741	NA	0	11	CTD	NovaSeq_150PE	SAMN15782449
A392013_269_meta	NA	AE1319	39.0007	-52.5005	2013	9	3	16	5	2013-09-03T20:05:00Z	5	26.285	NA	0	12	CTD	HiSeq_150PE	SAMN15782450
A392013_303_meta	NA	AE1319	37.0045	-55.0018	2013	9	4	15	21	2013-09-04T19:21:00Z	5	26.995	NA	0	13	CTD	NovaSeq_150PE	SAMN15782451
A392013_325_meta	NA	AE1319	35.0006	-57.5049	2013	9	5	15	37	2013-09-05T19:37:00Z	5	26.634	NA	0	14	CTD	HiSeq_150PE	SAMN15782452
A392013_360_meta	NA	AE1319	33.0005	-60.0001	2013	9	6	14	54	2013-09-06T18:54:00Z	5	27.517	NA	0	15	CTD	NovaSeq_150PE	SAMN15782453
A392013_424_meta	NA	AE1319	31.668	-64.1715	2013	9	9	1	3	2013-09-09T05:03:00Z	5	27.857	NA	0	16	CTD	HiSeq_150PE	SAMN15782454
AMT2018_001_meta	74JC20180923	AMT28	49.6381	-5.5016	2018	9	25	12	35	2018-09-25T12:35:00Z	5	15.13	NA	NA	1	CTD	NovaSeq_150PE	SAMN15782455
AMT2018_003_meta	74JC20180923	AMT28	48.4694	-8.83655	2018	9	26	3	34	2018-09-26T04:34:00Z	5	16.36	0.1	0.34	2	CTD	NovaSeq_150PE	SAMN15782456
AMT2018_005_meta	74JC20180923	AMT28	47.9012	-10.3814	2018	9	26	12	10	2018-09-26T13:10:00Z	5	16.96	0.12	0.52	3	CTD	NovaSeq_150PE	SAMN15782457
AMT2018_007_meta	74JC20180923	AMT28	46.0291	-12.7325	2018	9	27	3	30	2018-09-27T04:30:00Z	5	18.9	0.04	0	4	CTD	NovaSeq_150PE	SAMN15782458
AMT2018_009_meta	74JC20180923	AMT28	44.965	-13.5939	2018	9	27	12	7	2018-09-27T13:07:00Z	5	19.22	0.05	0.04	5	CTD	NovaSeq_150PE	SAMN15782459
AMT2018_011_meta	74JC20180923	AMT28	42.967	-15.2131	2018	9	28	3	33	2018-09-28T04:33:00Z	5	19.92	0.11	0	6	CTD	NovaSeq_150PE	SAMN15782460
AMT2018_013_meta	74JC20180923	AMT28	41.9084	-16.0483	2018	9	28	12	1	2018-09-28T13:01:00Z	5	20.67	0	0	7	CTD	NovaSeq_150PE	SAMN15782461
AMT2018_015_meta	74JC20180923	AMT28	39.7193	-17.7161	2018	9	29	3	34	2018-09-29T04:34:00Z	5	21.96	0	0	8	CTD	NovaSeq_150PE	SAMN15782462
AMT2018_017_meta	74JC20180923	AMT28	38.4958	-18.6267	2018	9	29	12	0	2018-09-29T13:00:00Z	5	22.97	0.05	0	9	CTD	NovaSeq_150PE	SAMN15782463
AMT2018_019_meta	74JC20180923	AMT28	36.4139	-20.1214	2018	9	30	4	34	2018-09-30T05:34:00Z	5	23.23	0	0	10	CTD	NovaSeq_150PE	SAMN15782464
AMT2018_021_meta	74JC20180923	AMT28	35.2827	-20.9234	2018	9	30	12	59	2018-09-30T13:59:00Z	5	23.55	0.04	0	11	CTD	NovaSeq_150PE	SAMN15782465
AMT2018_023_meta	74JC20180923	AMT28	33.0469	-22.1368	2018	10	1	4	38	2018-10-01T05:38:00Z	5	24.28	0	0	12	CTD	NovaSeq_150PE	SAMN15782466
AMT2018_025_meta	74JC20180923	AMT28	31.8574	-22.7102	2018	10	1	13	7	2018-10-01T15:07:00Z	5	24.29	0	0	13	CTD	NovaSeq_150PE	SAMN15782467
AMT2018_027_meta	74JC20180923	AMT28	29.4883	-23.9324	2018	10	2	4	37	2018-10-02T06:37:00Z	5	24.96	0	0	14	CTD	NovaSeq_150PE	SAMN15782468
AMT2018_029_meta	74JC20180923	AMT28	28.6091	-24.3608	2018	10	2	10	50	2018-10-02T12:50:00Z	5	26.19	0	0	15	CTD	NovaSeq_150PE	SAMN15782469
AMT2018_031_meta	74JC20180923	AMT28	26.2038	-25.521	2018	10	3	4	37	2018-10-03T06:37:00Z	5	25.19	0	0	16	CTD	NovaSeq_150PE	SAMN15782470
AMT2018_033_meta	74JC20180923	AMT28	25.179	-26.0059	2018	10	3	13	1	2018-10-03T15:01:00Z	5	25.48	0	0	17	CTD	NovaSeq_150PE	SAMN15782471
AMT2018_035_meta	74JC20180923	AMT28	22.5997	-27.2135	2018	10	4	4	27	2018-10-04T06:27:00Z	5	25.81	0	0	18	CTD	NovaSeq_150PE	SAMN15782472
AMT2018_037_meta	74JC20180923	AMT28	21.4462	-27.7403	2018	10	4	13	1	2018-10-04T15:01:00Z	5	26.12	0	0	19	CTD	NovaSeq_150PE	SAMN15782473
AMT2018_039_meta	74JC20180923	AMT28	19.0778	-28.8167	2018	10	5	4	38	2018-10-05T06:38:00Z	5	26.2	0	0	20	CTD	NovaSeq_150PE	SAMN15782474
AMT2018_041_meta	74JC20180923	AMT28	17.7418	-28.9299	2018	10	5	13	1	2018-10-05T15:01:00Z	5	26.78	0	0	21	CTD	NovaSeq_150PE	SAMN15782475
AMT2018_043_meta	74JC20180923	AMT28	15.0761	-28.6126	2018	10	6	4	38	2018-10-06T06:38:00Z	5	27.08	0	0	22	CTD	NovaSeq_150PE	SAMN15782476
AMT2018_045_meta	74JC20180923	AMT28	13.8118	-28.2938	2018	10	6	13	1	2018-10-06T15:01:00Z	5	27.85	0	0	23	CTD	NovaSeq_150PE	SAMN15782477
AMT2018_047_meta	74JC20180923	AMT28	11.447	-27.709	2018	10	7	4	37	2018-10-07T06:37:00Z	5	28.1	0	0	24	CTD	NovaSeq_150PE	SAMN15782478
AMT2018_049_meta	74JC20180923	AMT28	10.0643	-27.283	2018	10	7	13	0	2018-10-07T15:00:00Z	5	28.83	0	0	25	CTD	NovaSeq_150PE	SAMN15782479
AMT2018_051_meta	74JC20180923	AMT28	7.47127	-26.6501	2018	10	8	4	38	2018-10-08T06:38:00Z	5	28.77	0	0	27	CTD	NovaSeq_150PE	SAMN15782480
AMT2018_053_meta	74JC20180923	AMT28	6.25555	-26.3812	2018	10	8	13	2	2018-10-08T15:02:00Z	5	28.7	0	0	28	CTD	NovaSeq_150PE	SAMN15782481
AMT2018_055_meta	74JC20180923	AMT28	3.80775	-25.8358	2018	10	9	4	39	2018-10-09T06:39:00Z	5	28.43	0	0	29	CTD	NovaSeq_150PE	SAMN15782482
AMT2018_057_meta	74JC20180923	AMT28	0.001733	-24.993	2018	10	10	4	46	2018-10-10T06:46:00Z	5	26.71	0	0	30	CTD	NovaSeq_150PE	SAMN15782483
AMT2018_059_meta	74JC20180923	AMT28	-1.15042	-24.9821	2018	10	10	13	4	2018-10-10T15:04:00Z	5	26.96	0	0.07	31	CTD	NovaSeq_150PE	SAMN15782484
AMT2018_061_meta	74JC20180923	AMT28	-3.689	-24.9795	2018	10	11	4	30	2018-10-11T06:30:00Z	5	26.51	0	0	32	CTD	NovaSeq_150PE	SAMN15782485
AMT2018_063_meta	74JC20180923	AMT28	-4.9847	-24.9729	2018	10	11	13	2	2018-10-11T15:02:00Z	5	26.35	0	0.06	33	CTD	NovaSeq_150PE	SAMN15782486
AMT2018_065_meta	74JC20180923	AMT28	-7.54857	-24.9586	2018	10	12	4	39	2018-10-12T06:39:00Z	5	26.11	0	0.08	34	CTD	NovaSeq_150PE	SAMN15782487
AMT2018_067_meta	74JC20180923	AMT28	-8.7627	-24.9481	2018	10	12	13	1	2018-10-12T15:01:00Z	5	26.07	0	0	35	CTD	NovaSeq_150PE	SAMN15782488
AMT2018_069_meta	74JC20180923	AMT28	-11.2617	-24.9393	2018	10	13	4	25	2018-10-13T06:25:00Z	5	25.52	0	0	36	CTD	NovaSeq_150PE	SAMN15782489
AMT2018_071_meta	74JC20180923	AMT28	-12.1025	-24.9281	2018	10	13	10	33	2018-10-13T12:33:00Z	5	25.33	0	0	37	CTD	NovaSeq_150PE	SAMN15782490
AMT2018_073_meta	74JC20180923	AMT28	-14.7787	-24.9859	2018	10	14	4	35	2018-10-14T06:35:00Z	5	23.96	0.04	0	38	CTD	NovaSeq_150PE	SAMN15782491
AMT2018_075_meta	74JC20180923	AMT28	-16.0324	-25.0236	2018	10	14	13	7	2018-10-14T15:07:00Z	5	24.04	0.12	0	39	CTD	NovaSeq_150PE	SAMN15782492
AMT2018_077_meta	74JC20180923	AMT28	-18.339	-25.0872	2018	10	15	4	35	2018-10-15T06:35:00Z	5	23.4	0.1	0	41	CTD	NovaSeq_150PE	SAMN15782493
AMT2018_079_meta	74JC20180923	AMT28	-20.3803	-25.0591	2018	10	16	4	39	2018-10-16T06:39:00Z	5	23.24	0.1	0	43	CTD	NovaSeq_150PE	SAMN15782494
AMT2018_081_meta	74JC20180923	AMT28	-21.6094	-25.0483	2018	10	16	13	1	2018-10-16T15:01:00Z	5	23.19	0.09	0	44	CTD	NovaSeq_150PE	SAMN15782495
AMT2018_083_meta	74JC20180923	AMT28	-24	-25	2018	10	17	4	31	2018-10-17T06:31:00Z	5	22.09	0	0	45	CTD	NovaSeq_150PE	SAMN15782496
AMT2018_085_meta	74JC20180923	AMT28	-24.9059	-25.9033	2018	10	17	13	3	2018-10-17T15:03:00Z	5	22.06	0	0	46	CTD	NovaSeq_150PE	SAMN15782497
AMT2018_087_meta	74JC20180923	AMT28	-26.6553	-27.6553	2018	10	18	4	43	2018-10-18T06:43:00Z	5	21.25	0	0	47	CTD	NovaSeq_150PE	SAMN15782498
AMT2018_089_meta	74JC20180923	AMT28	-27.4108	-28.4108	2018	10	18	10	36	2018-10-18T12:36:00Z	5	21.12	0.08	0	48	CTD	NovaSeq_150PE	SAMN15782499
AMT2018_091_meta	74JC20180923	AMT28	-29.1276	-30.2235	2018	10	19	4	36	2018-10-19T06:36:00Z	5	19.58	0.08	0	49	CTD	NovaSeq_150PE	SAMN15782500
AMT2018_093_meta	74JC20180923	AMT28	-30.0059	-31.1497	2018	10	19	13	1	2018-10-19T15:01:00Z	5	19.64	0	0	50	CTD	NovaSeq_150PE	SAMN15782501
AMT2018_095_meta	74JC20180923	AMT28	-31.6143	-32.8876	2018	10	20	4	45	2018-10-20T06:45:00Z	5	18.39	0	0	51	CTD	NovaSeq_150PE	SAMN15782502
AMT2018_097_meta	74JC20180923	AMT28	-32.3753	-33.6748	2018	10	20	13	12	2018-10-20T15:12:00Z	5	18.45	0	0	52	CTD	NovaSeq_150PE	SAMN15782503
AMT2018_099_meta	74JC20180923	AMT28	-33.8291	-35.2664	2018	10	21	4	40	2018-10-21T06:40:00Z	5	16.49	0.08	0	53	CTD	NovaSeq_150PE	SAMN15782504
AMT2018_101_meta	74JC20180923	AMT28	-34.5806	-36.0914	2018	10	21	13	10	2018-10-21T15:10:00Z	5	16.41	0.11	0	54	CTD	NovaSeq_150PE	SAMN15782505
AMT2018_103_meta	74JC20180923	AMT28	-36.1671	-37.8663	2018	10	22	4	45	2018-10-22T07:45:00Z	5	15.62	0.24	1.75	55	CTD	NovaSeq_150PE	SAMN15782506
AMT2018_105_meta	74JC20180923	AMT28	-37.0121	-38.8346	2018	10	22	13	15	2018-10-22T16:15:00Z	5	16.77	0.11	0.31	56	CTD	NovaSeq_150PE	SAMN15782507
AMT2018_107_meta	74JC20180923	AMT28	-38.5839	-40.6542	2018	10	23	4	37	2018-10-23T07:37:00Z	5	14.36	0.32	2.72	57	CTD	NovaSeq_150PE	SAMN15782508
AMT2018_109_meta	74JC20180923	AMT28	-39.2097	-41.4751	2018	10	23	13	11	2018-10-23T16:11:00Z	5	12.6	0.53	4.49	58	CTD	NovaSeq_150PE	SAMN15782509
AMT2018_111_meta	74JC20180923	AMT28	-40.5202	-43.0821	2018	10	24	4	41	2018-10-24T07:41:00Z	5	11.39	0.6	5.92	59	CTD	NovaSeq_150PE	SAMN15782510
AMT2018_113_meta	74JC20180923	AMT28	-41.3708	-44.0142	2018	10	24	13	9	2018-10-24T16:09:00Z	5	12.45	0.54	5.47	60	CTD	NovaSeq_150PE	SAMN15782511
AMT2018_115_meta	74JC20180923	AMT28	-43.0047	-45.9821	2018	10	25	5	40	2018-10-25T08:40:00Z	5	11.06	0.64	6.81	61	CTD	NovaSeq_150PE	SAMN15782512
AMT2018_117_meta	74JC20180923	AMT28	-43.7905	-46.9552	2018	10	25	14	6	2018-10-25T17:06:00Z	5	9.73	0.81	9.06	62	CTD	NovaSeq_150PE	SAMN15782513
AMT2018_119_meta	74JC20180923	AMT28	-45.2974	-48.896	2018	10	26	5	38	2018-10-26T08:38:00Z	5	9.72	0.76	8.94	63	CTD	NovaSeq_150PE	SAMN15782514
AMT2018_121_meta	74JC20180923	AMT28	-46.0175	-49.8723	2018	10	26	14	9	2018-10-26T17:09:00Z	5	9.71	0.81	9.75	64	CTD	NovaSeq_150PE	SAMN15782515
AMT2018_123_meta	74JC20180923	AMT28	-47.5653	-51.774	2018	10	27	6	57	2018-10-27T09:57:00Z	5	9.71	0.74	10.48	65	CTD	NovaSeq_150PE	SAMN15782516
AMT2018_125_meta	74JC20180923	AMT28	-48.1985	-52.6923	2018	10	27	15	3	2018-10-27T19:03:00Z	5	10.1	0.77	10.38	66	CTD	NovaSeq_150PE	SAMN15782517
B462011_023_meta	NA	BVAL46	33.664	-64.17	2011	9	28	21	4	2011-09-29T01:04:00Z	4	27.73	NA	0	1	CTD	NovaSeq_150PE	SAMN15782518
B462011_061_meta	NA	BVAL46	35.665	-64.168	2011	9	29	15	9	2011-09-29T19:09:00Z	6	27.39	0.001	0	16	CTD	NovaSeq_150PE	SAMN15782519
B462011_099_meta	NA	BVAL46	37.664	-64.161	2011	9	30	7	44	2011-09-30T11:44:00Z	6	24.97	0.014	0	18	CTD	NovaSeq_150PE	SAMN15782520
B462011_152_meta	NA	BVAL46	39.453	-64.148	2011	10	1	9	38	2011-10-01T13:38:00Z	8	26.49	0.001	0.09	20	CTD	NovaSeq_150PE	SAMN15782521
B462011_195_meta	NA	BVAL46	31.665	-64.167	2011	10	5	5	32	2011-10-05T09:32:00Z	3	27.45	0.001	0.11	2	CTD	HiSeq_150PE	SAMN15782522
B462011_199_meta	NA	BVAL46	31.665	-64.167	2011	10	5	5	32	2011-10-05T09:32:00Z	40	24.51	0.008	0.09	2	CTD	HiSeq_150PE	SAMN15782523
B462011_205_meta	NA	BVAL46	31.665	-64.167	2011	10	5	5	32	2011-10-05T09:32:00Z	101	19.75	0.031	0.75	2	CTD	HiSeq_150PE	SAMN15782524
B462011_249_meta	NA	BVAL46	29.669	-64.465	2011	10	6	6	22	2011-10-06T10:22:00Z	4	26.64	0.001	0	4	CTD	NovaSeq_150PE	SAMN15782525
B462011_306_meta	NA	BVAL46	27.668	-64.768	2011	10	9	10	14	2011-10-09T14:14:00Z	4	26.77	0.001	0	6	CTD	NovaSeq_150PE	SAMN15782526
B462011_344_meta	NA	BVAL46	25.671	-65.069	2011	10	10	10	38	2011-10-10T14:38:00Z	4	27.24	0.001	0	8	CTD	NovaSeq_150PE	SAMN15782527
B462011_382_meta	NA	BVAL46	23.67	-65.366	2011	10	11	8	18	2011-10-11T12:18:00Z	3	28.08	0.001	0	10	CTD	HiSeq_150PE	SAMN15782528
B462011_386_meta	NA	BVAL46	23.67	-65.366	2011	10	11	8	18	2011-10-11T12:18:00Z	41	26.4	0.006	0	10	CTD	HiSeq_150PE	SAMN15782529
B462011_394_meta	NA	BVAL46	23.67	-65.366	2011	10	11	8	18	2011-10-11T12:18:00Z	121	21.75	0.007	0	10	CTD	HiSeq_150PE	SAMN15782530
B462011_420_meta	NA	BVAL46	21.668	-65.665	2011	10	12	8	42	2011-10-12T12:42:00Z	3	28.42	0.001	0	12	CTD	NovaSeq_150PE	SAMN15782531
B462011_474_meta	NA	BVAL46	20.666	-65.816	2011	10	12	19	22	2011-10-12T23:22:00Z	3	28.97	0.002	0	13	CTD	NovaSeq_150PE	SAMN15782532
B462011_512_meta	NA	BVAL46	19.667	-65.967	2011	10	13	4	7	2011-10-13T08:07:00Z	5	28.71	0.001	0	14	CTD	NovaSeq_150PE	SAMN15782533
I7N2018_004_meta	33RO20180423	I07N	-29.9968	40.0075	2018	4	25	12	0	2018-04-25T09:00:00Z	7	22.44	NA	NA	NA	underway	NovaSeq_150PE	SAMN15782534
I7N2018_006_meta	33RO20180423	I07N	-30.0118	41.6422	2018	4	25	16	0	2018-04-25T13:00:00Z	7	25.753	NA	NA	NA	underway	NovaSeq_150PE	SAMN15782535
I7N2018_010_meta	33RO20180423	I07N	-29.9998	42.6096	2018	4	25	20	0	2018-04-25T17:00:00Z	7	25.705	NA	NA	NA	underway	NovaSeq_150PE	SAMN15782536
I7N2018_014_meta	33RO20180423	I07N	-29.9997	43.6521	2018	4	26	0	0	2018-04-25T21:00:00Z	7	24.788	NA	NA	NA	underway	NovaSeq_150PE	SAMN15782537
I7N2018_018_meta	33RO20180423	I07N	-29.9998	44.604	2018	4	26	4	0	2018-04-26T01:00:00Z	7	24.96	NA	NA	NA	underway	NovaSeq_150PE	SAMN15782538
I7N2018_022_meta	33RO20180423	I07N	-30.0003	45.5031	2018	4	26	8	0	2018-04-26T05:00:00Z	7	24.033	NA	NA	NA	underway	NovaSeq_150PE	SAMN15782539
I7N2018_026_meta	33RO20180423	I07N	-29.9999	46.4018	2018	4	26	12	0	2018-04-26T09:00:00Z	7	24.251	NA	NA	NA	underway	NovaSeq_150PE	SAMN15782540
I7N2018_029_meta	33RO20180423	I07N	-29.9999	47.3732	2018	4	26	16	0	2018-04-26T13:00:00Z	7	24.972	NA	NA	NA	underway	NovaSeq_150PE	SAMN15782541
I7N2018_032_meta	33RO20180423	I07N	-29.9998	48.3111	2018	4	26	19	0	2018-04-26T16:00:00Z	7	22.78	NA	NA	NA	underway	NovaSeq_150PE	SAMN15782542
I7N2018_037_meta	33RO20180423	I07N	-30.0007	49.2462	2018	4	27	0	0	2018-04-26T21:00:00Z	7	23.535	NA	NA	NA	underway	NovaSeq_150PE	SAMN15782543
I7N2018_040_meta	33RO20180423	I07N	-30.0002	50.0109	2018	4	27	4	0	2018-04-27T01:00:00Z	7	23.431	NA	NA	NA	underway	NovaSeq_150PE	SAMN15782544
I7N2018_048_meta	33RO20180423	I07N	-30.0012	51.2092	2018	4	27	12	0	2018-04-27T09:00:00Z	7	23.833	NA	NA	NA	underway	NovaSeq_150PE	SAMN15782546
I7N2018_051_meta	33RO20180423	I07N	-29.9996	51.8299	2018	4	27	16	0	2018-04-27T13:00:00Z	7	23.73	NA	NA	NA	underway	NovaSeq_150PE	SAMN15782547
I7N2018_063_meta	33RO20180423	I07N	-29.9998	54.4997	2018	4	28	4	0	2018-04-28T00:00:00Z	7	22.996	0.072	NA	NA	underway	NovaSeq_150PE	SAMN15782550
I7N2018_067_meta	33RO20180423	I07N	-29.9034	54.4995	2018	4	28	8	0	2018-04-28T04:00:00Z	7	23.17	0.072	NA	NA	underway	NovaSeq_150PE	SAMN15782551
I7N2018_070_meta	33RO20180423	I07N	-29.4962	54.4989	2018	4	28	12	0	2018-04-28T08:00:00Z	7	23.228	0.06	NA	NA	underway	NovaSeq_150PE	SAMN15782552
I7N2018_072_meta	33RO20180423	I07N	-29.4989	54.5769	2018	4	28	16	0	2018-04-28T12:00:00Z	7	23.189	0.072	NA	NA	underway	NovaSeq_150PE	SAMN15782553
I7N2018_001GS_meta	33RO20180423	I07N	-28.9832	54.4993	2018	4	28	19	15	2018-04-28T15:15:00Z	5	23.127	0.071	0	3	CTD	NovaSeq_150PE	SAMN15782554
I7N2018_076_meta	33RO20180423	I07N	-28.9572	54.4988	2018	4	28	20	0	2018-04-28T16:00:00Z	7	23.091	0.089	NA	NA	underway	NovaSeq_150PE	SAMN15782555
I7N2018_102_meta	33RO20180423	I07N	-27.4168	54.4889	2018	4	29	0	0	2018-04-28T20:00:00Z	7	23.001	0.052	NA	NA	underway	NovaSeq_150PE	SAMN15782556
I7N2018_084_meta	33RO20180423	I07N	-28.4941	54.4983	2018	4	29	4	0	2018-04-29T00:00:00Z	7	23.182	0.062	NA	NA	underway	NovaSeq_150PE	SAMN15782558
I7N2018_002GS_meta	33RO20180423	I07N	-28.324	54.4965	2018	4	29	7	49	2018-04-29T03:49:00Z	3	23.201	0.044	0	5	CTD	NovaSeq_150PE	SAMN15782559
I7N2018_088_meta	33RO20180423	I07N	-28.3245	54.4957	2018	4	29	8	0	2018-04-29T04:00:00Z	7	23.21	0.062	NA	NA	underway	NovaSeq_150PE	SAMN15782560
I7N2018_092_meta	33RO20180423	I07N	-27.9928	54.4958	2018	4	29	12	0	2018-04-29T08:00:00Z	7	23.14	0.057	NA	NA	underway	NovaSeq_150PE	SAMN15782562
I7N2018_095_meta	33RO20180423	I07N	-27.9528	54.4957	2018	4	29	16	0	2018-04-29T12:00:00Z	7	23.217	0.057	NA	NA	underway	NovaSeq_150PE	SAMN15782563
I7N2018_099_meta	33RO20180423	I07N	-27.6598	54.494	2018	4	29	20	0	2018-04-29T16:00:00Z	7	23.56	0.052	NA	NA	underway	NovaSeq_150PE	SAMN15782564
I7N2018_106_meta	33RO20180423	I07N	-27.3308	54.4846	2018	4	30	4	0	2018-04-30T00:00:00Z	7	23.841	0.059	NA	NA	underway	NovaSeq_150PE	SAMN15782565
I7N2018_110_meta	33RO20180423	I07N	-27.0003	54.4863	2018	4	30	8	0	2018-04-30T04:00:00Z	7	24.182	0.059	NA	NA	underway	NovaSeq_150PE	SAMN15782566
I7N2018_114_meta	33RO20180423	I07N	-26.7799	54.4882	2018	4	30	12	0	2018-04-30T08:00:00Z	7	24.368	0.059	NA	NA	underway	NovaSeq_150PE	SAMN15782567
I7N2018_003GS_meta	33RO20180423	I07N	-26.6688	54.4885	2018	4	30	15	29	2018-04-30T11:29:00Z	3	24.565	0.036	0	10	CTD	NovaSeq_150PE	SAMN15782568
I7N2018_117_meta	33RO20180423	I07N	-26.6692	54.4886	2018	4	30	16	0	2018-04-30T12:00:00Z	7	24.533	0.054	NA	NA	underway	NovaSeq_150PE	SAMN15782569
I7N2018_121_meta	33RO20180423	I07N	-26.3266	54.503	2018	4	30	20	0	2018-04-30T16:00:00Z	7	23.446	0.109	NA	NA	underway	NovaSeq_150PE	SAMN15782570
I7N2018_125_meta	33RO20180423	I07N	-26.0627	54.5015	2018	5	1	0	0	2018-04-30T20:00:00Z	7	23.084	0.094	NA	NA	underway	NovaSeq_150PE	SAMN15782571
I7N2018_004GS_meta	33RO20180423	I07N	-26.0117	54.5	2018	5	1	3	16	2018-04-30T23:16:00Z	3	23.038	0.076	0	12	CTD	NovaSeq_150PE	SAMN15782572
I7N2018_132_meta	33RO20180423	I07N	-25.6592	54.5036	2018	5	1	8	0	2018-05-01T04:00:00Z	7	23.157	0.1	NA	NA	underway	NovaSeq_150PE	SAMN15782573
I7N2018_135_meta	33RO20180423	I07N	-25.5816	54.5041	2018	5	1	12	0	2018-05-01T08:00:00Z	7	23.966	0.1	NA	NA	underway	NovaSeq_150PE	SAMN15782574
I7N2018_005GS_meta	33RO20180423	I07N	-25.3297	54.5047	2018	5	1	15	3	2018-05-01T11:03:00Z	3	24.305	0.113	0	14	CTD	NovaSeq_150PE	SAMN15782575
I7N2018_142_meta	33RO20180423	I07N	-24.9958	54.4998	2018	5	1	20	0	2018-05-01T16:00:00Z	7	26.54	0.136	NA	NA	underway	NovaSeq_150PE	SAMN15782577
I7N2018_146_meta	33RO20180423	I07N	-24.9473	54.5118	2018	5	2	0	0	2018-05-01T20:00:00Z	7	26.553	0.136	NA	NA	underway	NovaSeq_150PE	SAMN15782578
I7N2018_150_meta	33RO20180423	I07N	-24.6612	54.5021	2018	5	2	4	0	2018-05-02T00:00:00Z	7	26.613	0.105	NA	NA	underway	NovaSeq_150PE	SAMN15782579
I7N2018_154_meta	33RO20180423	I07N	-24.3338	54.519	2018	5	2	8	0	2018-05-02T04:00:00Z	7	26.555	0.139	NA	NA	underway	NovaSeq_150PE	SAMN15782580
I7N2018_158_meta	33RO20180423	I07N	-24.0535	54.5116	2018	5	2	12	0	2018-05-02T08:00:00Z	7	26.542	0.139	NA	NA	underway	NovaSeq_150PE	SAMN15782581
I7N2018_161_meta	33RO20180423	I07N	-23.9886	54.5095	2018	5	2	16	0	2018-05-02T12:00:00Z	7	26.448	0.139	NA	NA	underway	NovaSeq_150PE	SAMN15782582
I7N2018_006GS_meta	33RO20180423	I07N	-23.6562	54.5153	2018	5	2	19	17	2018-05-02T15:17:00Z	4	26.435	0.113	0	19	CTD	NovaSeq_150PE	SAMN15782583
I7N2018_165_meta	33RO20180423	I07N	-23.6558	54.5155	2018	5	2	20	0	2018-05-02T16:00:00Z	7	26.433	0.132	NA	NA	underway	NovaSeq_150PE	SAMN15782584
I7N2018_169_meta	33RO20180423	I07N	-23.3326	54.5031	2018	5	3	0	0	2018-05-02T20:00:00Z	7	26.239	0.118	NA	NA	underway	NovaSeq_150PE	SAMN15782585
I7N2018_007GS_meta	33RO20180423	I07N	-23.3332	54.5015	2018	5	3	0	29	2018-05-02T20:29:00Z	3	26.209	0.099	0	20	CTD	NovaSeq_150PE	SAMN15782586
I7N2018_173_meta	33RO20180423	I07N	-22.9933	54.5032	2018	5	3	4	0	2018-05-03T00:00:00Z	7	26.264	0.142	NA	NA	underway	NovaSeq_150PE	SAMN15782587
I7N2018_177_meta	33RO20180423	I07N	-22.9166	54.5029	2018	5	3	8	0	2018-05-03T04:00:00Z	7	26.275	0.118	NA	NA	underway	NovaSeq_150PE	SAMN15782588
I7N2018_181_meta	33RO20180423	I07N	-22.4947	54.5006	2018	5	3	12	0	2018-05-03T08:00:00Z	7	26.39	0.143	NA	NA	underway	NovaSeq_150PE	SAMN15782589
I7N2018_184_meta	33RO20180423	I07N	-22.0147	54.5055	2018	5	3	16	0	2018-05-03T12:00:00Z	7	26.258	0.117	NA	NA	underway	NovaSeq_150PE	SAMN15782590
I7N2018_188_meta	33RO20180423	I07N	-21.9951	54.5198	2018	5	3	20	0	2018-05-03T16:00:00Z	7	26.286	0.117	NA	NA	underway	NovaSeq_150PE	SAMN15782591
I7N2018_192_meta	33RO20180423	I07N	-21.4986	54.3169	2018	5	4	0	0	2018-05-03T20:00:00Z	7	26.386	0.113	NA	NA	underway	NovaSeq_150PE	SAMN15782592
I7N2018_008GS_meta	33RO20180423	I07N	-21.5058	54.3188	2018	5	4	0	34	2018-05-03T20:34:00Z	3	26.379	0.095	0	24	CTD	NovaSeq_150PE	SAMN15782593
I7N2018_196_meta	33RO20180423	I07N	-21.205	54.43	2018	5	4	4	0	2018-05-04T00:00:00Z	7	26.312	0.112	NA	NA	underway	NovaSeq_150PE	SAMN15782594
I7N2018_200_meta	33RO20180423	I07N	-21.001	54.509	2018	5	4	8	0	2018-05-04T04:00:00Z	7	27.001	0.112	NA	NA	underway	NovaSeq_150PE	SAMN15782595
I7N2018_203_meta	33RO20180423	I07N	-20.5022	54.5168	2018	5	4	12	0	2018-05-04T08:00:00Z	7	27.152	0.12	NA	NA	underway	NovaSeq_150PE	SAMN15782596
I7N2018_009GS_meta	33RO20180423	I07N	-20.5048	54.5155	2018	5	4	13	3	2018-05-04T09:03:00Z	3	27.207	0.101	0	26	CTD	NovaSeq_150PE	SAMN15782597
I7N2018_205_meta	33RO20180423	I07N	-20.3369	54.51	2018	5	4	16	0	2018-05-04T12:00:00Z	7	27.243	0.12	NA	NA	underway	NovaSeq_150PE	SAMN15782598
I7N2018_209_meta	33RO20180423	I07N	-19.9971	54.4966	2018	5	4	20	0	2018-05-04T16:00:00Z	7	27.322	0.112	NA	NA	underway	NovaSeq_150PE	SAMN15782599
I7N2018_213_meta	33RO20180423	I07N	-19.6282	54.6225	2018	5	5	0	0	2018-05-04T20:00:00Z	7	27.611	0.136	NA	NA	underway	NovaSeq_150PE	SAMN15782600
I7N2018_010GS_meta	33RO20180423	I07N	-19.4902	54.6708	2018	5	5	2	30	2018-05-04T22:30:00Z	3	27.555	0.118	0	28	CTD	NovaSeq_150PE	SAMN15782601
I7N2018_217_meta	33RO20180423	I07N	-19.4888	54.6711	2018	5	5	4	0	2018-05-05T00:00:00Z	7	27.558	0.136	NA	NA	underway	NovaSeq_150PE	SAMN15782602
I7N2018_221_meta	33RO20180423	I07N	-19.0042	54.8286	2018	5	5	8	0	2018-05-05T04:00:00Z	7	27.625	0.144	NA	NA	underway	NovaSeq_150PE	SAMN15782603
I7N2018_225_meta	33RO20180423	I07N	-18.8598	54.8749	2018	5	5	12	0	2018-05-05T08:00:00Z	7	27.672	0.144	NA	NA	underway	NovaSeq_150PE	SAMN15782604
I7N2018_011GS_meta	33RO20180423	I07N	-18.5033	54.989	2018	5	5	15	52	2018-05-05T11:52:00Z	3	27.632	0.116	0	30	CTD	NovaSeq_150PE	SAMN15782605
I7N2018_228_meta	33RO20180423	I07N	-18.5029	54.9899	2018	5	5	16	0	2018-05-05T12:00:00Z	7	27.636	0.135	NA	NA	underway	NovaSeq_150PE	SAMN15782606
I7N2018_232_meta	33RO20180423	I07N	-18.1222	54.999	2018	5	5	20	0	2018-05-05T16:00:00Z	7	27.514	0.126	NA	NA	underway	NovaSeq_150PE	SAMN15782607
I7N2018_236_meta	33RO20180423	I07N	-18.0187	55.0058	2018	5	6	0	0	2018-05-05T20:00:00Z	7	27.593	0.126	NA	NA	underway	NovaSeq_150PE	SAMN15782608
I7N2018_240_meta	33RO20180423	I07N	-17.3673	54.9963	2018	5	6	4	0	2018-05-06T00:00:00Z	7	27.907	0.141	NA	NA	underway	NovaSeq_150PE	SAMN15782609
I7N2018_012GS_meta	33RO20180423	I07N	-17.3687	54.9963	2018	5	6	5	38	2018-05-06T01:38:00Z	3	27.89	0.123	0	32	CTD	NovaSeq_150PE	SAMN15782610
I7N2018_244_meta	33RO20180423	I07N	-17.3325	54.9969	2018	5	6	8	0	2018-05-06T04:00:00Z	7	27.887	0.141	NA	NA	underway	NovaSeq_150PE	SAMN15782611
I7N2018_248_meta	33RO20180423	I07N	-16.7954	54.9991	2018	5	6	12	0	2018-05-06T08:00:00Z	7	27.924	0.149	NA	NA	underway	NovaSeq_150PE	SAMN15782612
I7N2018_251_meta	33RO20180423	I07N	-16.4186	54.9974	2018	5	6	16	0	2018-05-06T12:00:00Z	7	27.98	0.149	NA	NA	underway	NovaSeq_150PE	SAMN15782613
I7N2018_013GS_meta	33RO20180423	I07N	-16.2303	54.9955	2018	5	6	18	46	2018-05-06T14:46:00Z	4	27.911	0.138	0	34	CTD	NovaSeq_150PE	SAMN15782614
I7N2018_255_meta	33RO20180423	I07N	-16.2271	54.9976	2018	5	6	20	0	2018-05-06T16:00:00Z	7	27.886	0.157	NA	NA	underway	NovaSeq_150PE	SAMN15782615
I7N2018_259_meta	33RO20180423	I07N	-15.6515	55.0007	2018	5	7	0	0	2018-05-06T20:00:00Z	7	27.963	0.161	NA	NA	underway	NovaSeq_150PE	SAMN15782616
I7N2018_263_meta	33RO20180423	I07N	-15.5602	55.0007	2018	5	7	4	0	2018-05-07T00:00:00Z	7	27.84	0.161	NA	NA	underway	NovaSeq_150PE	SAMN15782617
I7N2018_014GS_meta	33RO20180423	I07N	-15.0915	55.0003	2018	5	7	7	51	2018-05-07T03:51:00Z	3	27.86	0.142	0	36	CTD	NovaSeq_150PE	SAMN15782618
I7N2018_267_meta	33RO20180423	I07N	-15.091	55.0008	2018	5	7	8	0	2018-05-07T04:00:00Z	7	27.86	0.161	NA	NA	underway	NovaSeq_150PE	SAMN15782619
I7N2018_271_meta	33RO20180423	I07N	-14.68	55.0025	2018	5	7	12	0	2018-05-07T08:00:00Z	7	27.952	0.161	NA	NA	underway	NovaSeq_150PE	SAMN15782620
I7N2018_274_meta	33RO20180423	I07N	-14.5181	55.0039	2018	5	7	16	0	2018-05-07T12:00:00Z	7	27.117	0.144	NA	NA	underway	NovaSeq_150PE	SAMN15782621
I7N2018_278_meta	33RO20180423	I07N	-13.9534	55	2018	5	7	20	0	2018-05-07T16:00:00Z	7	28.167	0.141	NA	NA	underway	NovaSeq_150PE	SAMN15782622
I7N2018_015GS_meta	33RO20180423	I07N	-13.957	54.9983	2018	5	7	21	3	2018-05-07T17:03:00Z	3	28.178	0.123	0	38	CTD	NovaSeq_150PE	SAMN15782623
I7N2018_282_meta	33RO20180423	I07N	-13.8991	54.9985	2018	5	8	0	0	2018-05-07T20:00:00Z	7	28.1	0.141	NA	NA	underway	NovaSeq_150PE	SAMN15782624
I7N2018_286_meta	33RO20180423	I07N	-13.3895	54.9917	2018	5	8	4	0	2018-05-08T00:00:00Z	7	27.976	0.138	NA	NA	underway	NovaSeq_150PE	SAMN15782625
I7N2018_290_meta	33RO20180423	I07N	-13.1164	54.9958	2018	5	8	8	0	2018-05-08T04:00:00Z	7	28.011	0.138	NA	NA	underway	NovaSeq_150PE	SAMN15782626
I7N2018_294_meta	33RO20180423	I07N	-12.8191	54.9997	2018	5	8	12	0	2018-05-08T08:00:00Z	7	28.081	0.138	NA	NA	underway	NovaSeq_150PE	SAMN15782627
I7N2018_297_meta	33RO20180423	I07N	-12.2442	54.9942	2018	5	8	16	0	2018-05-08T12:00:00Z	7	28.076	0.149	NA	NA	underway	NovaSeq_150PE	SAMN15782628
I7N2018_301_meta	33RO20180423	I07N	-12.2089	54.9603	2018	5	8	20	0	2018-05-08T16:00:00Z	7	27.956	0.162	NA	NA	underway	NovaSeq_150PE	SAMN15782629
I7N2018_305_meta	33RO20180423	I07N	-11.8754	54.5499	2018	5	9	0	0	2018-05-08T20:00:00Z	7	27.841	0.162	NA	NA	underway	NovaSeq_150PE	SAMN15782630
I7N2018_016GS_meta	33RO20180423	I07N	-11.8807	54.5567	2018	5	9	0	48	2018-05-08T20:48:00Z	2	27.821	0.143	0	42	CTD	NovaSeq_150PE	SAMN15782631
I7N2018_309_meta	33RO20180423	I07N	-11.731	54.3803	2018	5	9	4	0	2018-05-09T00:00:00Z	7	27.84	0.162	NA	NA	underway	NovaSeq_150PE	SAMN15782632
I7N2018_313_meta	33RO20180423	I07N	-11.499	54.1094	2018	5	9	8	0	2018-05-09T04:00:00Z	7	27.858	0.155	NA	NA	underway	NovaSeq_150PE	SAMN15782633
I7N2018_316_meta	33RO20180423	I07N	-11.1282	53.6649	2018	5	10	12	0	2018-05-10T08:00:00Z	7	28.069	0.135	NA	NA	underway	NovaSeq_150PE	SAMN15782634
I7N2018_017GS_meta	33RO20180423	I07N	-11.1367	53.6727	2018	5	10	17	24	2018-05-10T13:24:00Z	3	28.049	0.116	0	45	CTD	NovaSeq_150PE	SAMN15782635
I7N2018_320_meta	33RO20180423	I07N	-11.0668	53.5901	2018	5	10	20	0	2018-05-10T16:00:00Z	7	27.944	0.135	NA	NA	underway	NovaSeq_150PE	SAMN15782636
I7N2018_324_meta	33RO20180423	I07N	-10.7525	53.2101	2018	5	11	0	0	2018-05-10T20:00:00Z	7	27.98	0.129	0.21	NA	underway	NovaSeq_150PE	SAMN15782637
I7N2018_328_meta	33RO20180423	I07N	-10.513	52.9227	2018	5	11	4	0	2018-05-11T00:00:00Z	7	27.802	0.157	NA	NA	underway	NovaSeq_150PE	SAMN15782638
I7N2018_332_meta	33RO20180423	I07N	-10.3834	52.7681	2018	5	11	8	0	2018-05-11T04:00:00Z	7	27.78	0.157	NA	NA	underway	NovaSeq_150PE	SAMN15782639
I7N2018_336_meta	33RO20180423	I07N	-10	52.3177	2018	5	11	12	0	2018-05-11T09:00:00Z	7	27.802	0.146	NA	NA	underway	NovaSeq_150PE	SAMN15782640
I7N2018_339_meta	33RO20180423	I07N	-9.8585	52.1461	2018	5	11	16	0	2018-05-11T13:00:00Z	7	28.185	0.146	NA	NA	underway	NovaSeq_150PE	SAMN15782641
I7N2018_018GS_meta	33RO20180423	I07N	-9.6417	51.8827	2018	5	11	19	9	2018-05-11T16:09:00Z	3	28.196	0.138	0.1	49	CTD	NovaSeq_150PE	SAMN15782642
I7N2018_343_meta	33RO20180423	I07N	-9.632	51.8723	2018	5	11	20	0	2018-05-11T17:00:00Z	7	28.201	0.156	NA	NA	underway	NovaSeq_150PE	SAMN15782643
I7N2018_347_meta	33RO20180423	I07N	-9.2568	51.4293	2018	5	12	0	0	2018-05-11T21:00:00Z	7	28.204	0.161	0.11	NA	underway	NovaSeq_150PE	SAMN15782644
I7N2018_019GS_meta	33RO20180423	I07N	-9.2587	51.429	2018	5	12	1	8	2018-05-11T22:08:00Z	3	28.184	0.143	0.1	50	CTD	NovaSeq_150PE	SAMN15782645
I7N2018_351_meta	33RO20180423	I07N	-9.1206	51.6169	2018	5	12	4	0	2018-05-12T01:00:00Z	7	28.099	0.184	0.22	NA	underway	NovaSeq_150PE	SAMN15782646
I7N2018_355_meta	33RO20180423	I07N	-8.9121	51.8987	2018	5	12	8	0	2018-05-12T05:00:00Z	7	27.912	0.184	0.22	NA	underway	NovaSeq_150PE	SAMN15782647
I7N2018_359_meta	33RO20180423	I07N	-8.7341	52.1453	2018	5	12	12	0	2018-05-12T09:00:00Z	7	28.301	0.154	0.22	NA	underway	NovaSeq_150PE	SAMN15782648
I7N2018_362_meta	33RO20180423	I07N	-8.555	52.3825	2018	5	12	16	0	2018-05-12T13:00:00Z	7	28.452	0.137	0.11	NA	underway	NovaSeq_150PE	SAMN15782649
I7N2018_020GS_meta	33RO20180423	I07N	-8.5657	52.3678	2018	5	12	16	56	2018-05-12T13:56:00Z	4	28.457	0.118	0.11	53	CTD	NovaSeq_150PE	SAMN15782650
I7N2018_366_meta	33RO20180423	I07N	-8.4557	52.4785	2018	5	12	20	0	2018-05-12T17:00:00Z	7	28.641	0.138	0.11	NA	underway	NovaSeq_150PE	SAMN15782651
I7N2018_370v1_meta	33RO20180423	I07N	-8.3752	52.6261	2018	5	13	0	0	2018-05-12T20:00:00Z	7	28.657	0.138	0.11	NA	underway	NovaSeq_150PE	SAMN15782652
I7N2018_021GS_meta	33RO20180423	I07N	-8.199	52.8602	2018	5	13	3	54	2018-05-12T23:54:00Z	4	28.767	0.119	0.11	55	CTD	NovaSeq_150PE	SAMN15782653
I7N2018_374_meta	33RO20180423	I07N	-8.1975	52.8619	2018	5	13	4	0	2018-05-13T00:00:00Z	7	28.755	0.138	0.11	NA	underway	NovaSeq_150PE	SAMN15782654
I7N2018_378_meta	33RO20180423	I07N	-8.1086	53.0743	2018	5	13	8	0	2018-05-13T04:00:00Z	7	28.778	0.123	0.11	NA	underway	NovaSeq_150PE	SAMN15782655
I7N2018_382_meta	33RO20180423	I07N	-8.0046	53.295	2018	5	13	12	0	2018-05-13T08:00:00Z	7	28.75	0.121	NA	NA	underway	NovaSeq_150PE	SAMN15782656
I7N2018_022GS_meta	33RO20180423	I07N	-8.0045	53.2943	2018	5	13	12	29	2018-05-13T08:29:00Z	2	28.796	0.103	0	57	CTD	NovaSeq_150PE	SAMN15782657
I7N2018_385_meta	33RO20180423	I07N	-7.7584	53.4626	2018	5	13	16	0	2018-05-13T12:00:00Z	7	28.665	0.121	NA	NA	underway	NovaSeq_150PE	SAMN15782658
I7N2018_389_meta	33RO20180423	I07N	-7.5173	53.6292	2018	5	13	20	0	2018-05-13T16:00:00Z	7	28.371	0.132	0.11	NA	underway	NovaSeq_150PE	SAMN15782659
I7N2018_393_meta	33RO20180423	I07N	-7.0804	53.9308	2018	5	14	0	0	2018-05-13T20:00:00Z	7	28.413	0.147	0.11	NA	underway	NovaSeq_150PE	SAMN15782660
I7N2018_023GS_meta	33RO20180423	I07N	-7.0392	53.9578	2018	5	14	1	39	2018-05-13T21:39:00Z	3	28.405	0.13	0.11	59	CTD	NovaSeq_150PE	SAMN15782661
I7N2018_401_meta	33RO20180423	I07N	-6.5524	54.29	2018	5	14	8	0	2018-05-14T04:00:00Z	7	28.895	0.123	NA	NA	underway	NovaSeq_150PE	SAMN15782663
I7N2018_405_meta	33RO20180423	I07N	-6.2147	54.5251	2018	5	14	12	0	2018-05-14T08:00:00Z	7	28.941	0.131	0.11	NA	underway	NovaSeq_150PE	SAMN15782664
I7N2018_408_meta	33RO20180423	I07N	-6.0822	54.6291	2018	5	14	16	0	2018-05-14T12:00:00Z	7	29.047	0.131	0.11	NA	underway	NovaSeq_150PE	SAMN15782665
I7N2018_412_meta	33RO20180423	I07N	-5.5879	54.9577	2018	5	14	20	0	2018-05-14T16:00:00Z	7	28.98	0.122	0.11	NA	underway	NovaSeq_150PE	SAMN15782666
I7N2018_416_meta	33RO20180423	I07N	-5.3475	55.118	2018	5	15	0	0	2018-05-14T20:00:00Z	7	28.891	0.132	NA	NA	underway	NovaSeq_150PE	SAMN15782668
I7N2018_420_meta	33RO20180423	I07N	-5.1055	55.284	2018	5	15	4	0	2018-05-15T00:00:00Z	7	29.124	0.173	NA	NA	underway	NovaSeq_150PE	SAMN15782669
I7N2018_025GS_meta	33RO20180423	I07N	-5.1057	55.2838	2018	5	15	22	0	2018-05-15T18:00:00Z	3	29.124	NA	NA	64	CTD	NovaSeq_150PE	SAMN15782670
I7N2018_026GS_meta	33RO20180423	I07N	-3.7122	55.4608	2018	5	19	22	24	2018-05-19T18:24:00Z	4	28.727	0.164	0	65	CTD	NovaSeq_150PE	SAMN15782671
I7N2018_423_meta	33RO20180423	I07N	-3.7064	55.4678	2018	5	20	0	0	2018-05-19T20:00:00Z	7	28.685	0.184	NA	NA	underway	NovaSeq_150PE	SAMN15782672
I7N2018_427_meta	33RO20180423	I07N	-3.4765	55.8029	2018	5	20	4	0	2018-05-20T00:00:00Z	7	28.232	0.184	NA	NA	underway	NovaSeq_150PE	SAMN15782673
I7N2018_431_meta	33RO20180423	I07N	-3.2372	56.0005	2018	5	20	8	0	2018-05-20T04:00:00Z	7	29.09	0.166	NA	NA	underway	NovaSeq_150PE	SAMN15782674
I7N2018_435_meta	33RO20180423	I07N	-2.9955	56.1942	2018	5	20	12	0	2018-05-20T08:00:00Z	7	28.985	0.163	NA	NA	underway	NovaSeq_150PE	SAMN15782676
I7N2018_028GS_meta	33RO20180423	I07N	-2.9978	56.1927	2018	5	20	12	49	2018-05-20T08:49:00Z	3	29.004	0.145	0.01	68	CTD	NovaSeq_150PE	SAMN15782677
I7N2018_438_meta	33RO20180423	I07N	-2.8112	56.3517	2018	5	20	16	0	2018-05-20T12:00:00Z	7	29.046	0.176	NA	NA	underway	NovaSeq_150PE	SAMN15782678
I7N2018_442_meta	33RO20180423	I07N	-2.7412	56.4284	2018	5	20	20	0	2018-05-20T16:00:00Z	7	NA	0.176	NA	NA	underway	NovaSeq_150PE	SAMN15782679
I7N2018_446_meta	33RO20180423	I07N	-2.2649	56.8159	2018	5	21	0	0	2018-05-20T20:00:00Z	7	29.336	0.175	NA	NA	underway	NovaSeq_150PE	SAMN15782680
I7N2018_029GS_meta	33RO20180423	I07N	-2.291	56.7873	2018	5	21	0	54	2018-05-20T20:54:00Z	3	29.343	0.157	0	70	CTD	NovaSeq_150PE	SAMN15782681
I7N2018_450_meta	33RO20180423	I07N	-2.0798	56.9634	2018	5	21	4	0	2018-05-21T00:00:00Z	7	29.487	0.426	3.41	NA	underway	NovaSeq_150PE	SAMN15782682
I7N2018_454_meta	33RO20180423	I07N	-1.7693	57.2228	2018	5	21	8	0	2018-05-21T04:00:00Z	7	29.494	0.426	3.41	NA	underway	NovaSeq_150PE	SAMN15782683
I7N2018_458_meta	33RO20180423	I07N	-1.273	57.2359	2018	5	21	12	0	2018-05-21T08:00:00Z	7	29.522	0.158	NA	NA	underway	NovaSeq_150PE	SAMN15782684
I7N2018_461_meta	33RO20180423	I07N	-1.2307	57.2529	2018	5	21	16	0	2018-05-21T12:00:00Z	7	29.595	0.171	NA	NA	underway	NovaSeq_150PE	SAMN15782685
I7N2018_465_meta	33RO20180423	I07N	-0.8648	57.2445	2018	5	21	20	0	2018-05-21T16:00:00Z	7	29.567	0.171	NA	NA	underway	NovaSeq_150PE	SAMN15782686
I7N2018_469_meta	33RO20180423	I07N	-0.8192	57.2574	2018	5	22	0	0	2018-05-21T20:00:00Z	7	29.565	0.171	NA	NA	underway	NovaSeq_150PE	SAMN15782687
I7N2018_030GS_meta	33RO20180423	I07N	-0.5058	57.2607	2018	5	22	3	31	2018-05-21T23:31:00Z	3	29.956	0.146	0	74	CTD	NovaSeq_150PE	SAMN15782688
I7N2018_473_meta	33RO20180423	I07N	-0.5058	57.2624	2018	5	22	4	0	2018-05-22T00:00:00Z	7	29.939	0.158	NA	NA	underway	NovaSeq_150PE	SAMN15782689
I7N2018_477_meta	33RO20180423	I07N	-0.2462	57.2739	2018	5	22	8	0	2018-05-22T04:00:00Z	7	29.831	0.163	NA	NA	underway	NovaSeq_150PE	SAMN15782690
I7N2018_481_meta	33RO20180423	I07N	-0.082	57.2695	2018	5	22	12	0	2018-05-22T08:00:00Z	7	29.776	0.179	NA	NA	underway	NovaSeq_150PE	SAMN15782691
I7N2018_031GS_meta	33RO20180423	I07N	-0.0008	57.269	2018	5	22	13	58	2018-05-22T09:58:00Z	3	29.81	0.161	0	76	CTD	NovaSeq_150PE	SAMN15782692
I7N2018_484_meta	33RO20180423	I07N	-0.0032	57.2692	2018	5	22	16	0	2018-05-22T12:00:00Z	7	29.789	0.179	NA	NA	underway	NovaSeq_150PE	SAMN15782693
I7N2018_488_meta	33RO20180423	I07N	0.2468	57.2803	2018	5	22	20	0	2018-05-22T16:00:00Z	7	29.857	0.163	NA	NA	underway	NovaSeq_150PE	SAMN15782694
I7N2018_492_meta	33RO20180423	I07N	0.2463	57.2715	2018	5	23	0	0	2018-05-22T20:00:00Z	7	29.82	0.163	NA	NA	underway	NovaSeq_150PE	SAMN15782695
I7N2018_032GS_meta	33RO20180423	I07N	0.4982	57.2758	2018	5	23	3	41	2018-05-22T23:41:00Z	3	29.78	0.126	0.1	78	CTD	NovaSeq_150PE	SAMN15782696
I7N2018_496_meta	33RO20180423	I07N	0.4957	57.281	2018	5	23	4	0	2018-05-23T00:00:00Z	7	29.804	0.144	NA	NA	underway	NovaSeq_150PE	SAMN15782697
I7N2018_500_meta	33RO20180423	I07N	0.9314	57.2968	2018	5	23	8	0	2018-05-23T04:00:00Z	7	29.749	0.144	NA	NA	underway	NovaSeq_150PE	SAMN15782698
I7N2018_504_meta	33RO20180423	I07N	1.0038	57.2967	2018	5	23	12	0	2018-05-23T08:00:00Z	7	29.79	0.144	NA	NA	underway	NovaSeq_150PE	SAMN15782699
I7N2018_033GS_meta	33RO20180423	I07N	1.1878	57.2992	2018	5	23	14	42	2018-05-23T10:42:00Z	4	29.75	0.114	0	80	CTD	NovaSeq_150PE	SAMN15782700
I7N2018_507_meta	33RO20180423	I07N	1.1995	57.3043	2018	5	23	16	0	2018-05-23T12:00:00Z	7	29.755	0.132	NA	NA	underway	NovaSeq_150PE	SAMN15782701
I7N2018_511_meta	33RO20180423	I07N	1.4607	57.3098	2018	5	23	20	0	2018-05-23T16:00:00Z	7	29.652	0.136	NA	NA	underway	NovaSeq_150PE	SAMN15782702
I7N2018_515_meta	33RO20180423	I07N	1.7747	57.3213	2018	5	24	0	0	2018-05-23T20:00:00Z	7	29.603	0.154	NA	NA	underway	NovaSeq_150PE	SAMN15782703
I7N2018_034GS_meta	33RO20180423	I07N	2.0078	57.33	2018	5	24	2	51	2018-05-23T22:51:00Z	4	29.48	0.137	0	82	CTD	NovaSeq_150PE	SAMN15782704
I7N2018_519_meta	33RO20180423	I07N	2.0037	57.3327	2018	5	24	4	0	2018-05-24T00:00:00Z	7	29.484	0.154	NA	NA	underway	NovaSeq_150PE	SAMN15782705
I7N2018_523_meta	33RO20180423	I07N	2.3984	57.6947	2018	5	24	8	0	2018-05-24T04:00:00Z	7	29.286	0.154	NA	NA	underway	NovaSeq_150PE	SAMN15782706
I7N2018_527_meta	33RO20180423	I07N	2.5621	57.8565	2018	5	24	12	0	2018-05-24T08:00:00Z	7	29.376	0.154	NA	NA	underway	NovaSeq_150PE	SAMN15782707
I7N2018_035GS_meta	33RO20180423	I07N	2.7988	58.0615	2018	5	24	15	17	2018-05-24T11:17:00Z	4	29.328	0.135	0	84	CTD	NovaSeq_150PE	SAMN15782708
I7N2018_531_meta	33RO20180423	I07N	2.7984	58.063	2018	5	24	16	0	2018-05-24T12:00:00Z	7	29.332	0.153	NA	NA	underway	NovaSeq_150PE	SAMN15782709
I7N2018_535_meta	33RO20180423	I07N	3.1844	58.418	2018	5	24	20	0	2018-05-24T16:00:00Z	7	29.228	0.16	NA	NA	underway	NovaSeq_150PE	SAMN15782710
I7N2018_539_meta	33RO20180423	I07N	3.1944	58.4289	2018	5	25	0	0	2018-05-24T20:00:00Z	7	29.17	0.16	NA	NA	underway	NovaSeq_150PE	SAMN15782711
I7N2018_543_meta	33RO20180423	I07N	3.5943	58.7916	2018	5	25	4	0	2018-05-25T00:00:00Z	7	29.25	0.133	NA	NA	underway	NovaSeq_150PE	SAMN15782712
I7N2018_547_meta	33RO20180423	I07N	3.6588	58.7882	2018	5	25	8	0	2018-05-25T04:00:00Z	7	29.255	0.133	NA	NA	underway	NovaSeq_150PE	SAMN15782713
I7N2018_551_meta	33RO20180423	I07N	3.9972	59.1579	2018	5	25	12	0	2018-05-25T08:00:00Z	7	29.534	0.148	NA	NA	underway	NovaSeq_150PE	SAMN15782714
I7N2018_555_meta	33RO20180423	I07N	4.3504	59.4872	2018	5	25	16	0	2018-05-25T12:00:00Z	7	29.445	0.159	NA	NA	underway	NovaSeq_150PE	SAMN15782715
I7N2018_036GS_meta	33RO20180423	I07N	4.3782	59.5145	2018	5	25	17	33	2018-05-25T13:33:00Z	4	29.225	0.131	0	88	CTD	NovaSeq_150PE	SAMN15782716
I7N2018_559_meta	33RO20180423	I07N	4.3887	59.5244	2018	5	25	20	0	2018-05-25T16:00:00Z	7	29.231	0.149	NA	NA	underway	NovaSeq_150PE	SAMN15782717
I7N2018_563_meta	33RO20180423	I07N	4.7965	59.8918	2018	5	26	0	0	2018-05-25T20:00:00Z	7	29.272	0.159	NA	NA	underway	NovaSeq_150PE	SAMN15782718
I7N2018_567_meta	33RO20180423	I07N	5.0555	60.1297	2018	5	26	4	0	2018-05-26T00:00:00Z	7	29.325	0.159	NA	NA	underway	NovaSeq_150PE	SAMN15782719
I7N2018_037GS_meta	33RO20180423	I07N	5.197	60.2587	2018	5	26	5	45	2018-05-26T01:45:00Z	4	29.246	0.144	0	90	CTD	NovaSeq_150PE	SAMN15782720
I7N2018_571_meta	33RO20180423	I07N	5.2018	60.2623	2018	5	26	8	0	2018-05-26T04:00:00Z	7	29.308	0.159	NA	NA	underway	NovaSeq_150PE	SAMN15782721
I7N2018_575_meta	33RO20180423	I07N	5.5952	60.6264	2018	5	26	12	0	2018-05-26T08:00:00Z	7	29.63	0.14	NA	NA	underway	NovaSeq_150PE	SAMN15782722
I7N2018_579_meta	33RO20180423	I07N	5.9556	60.9559	2018	5	26	16	0	2018-05-26T12:00:00Z	7	29.787	0.135	NA	NA	underway	NovaSeq_150PE	SAMN15782723
I7N2018_038GS_meta	33RO20180423	I07N	5.9957	60.9932	2018	5	26	18	15	2018-05-26T14:15:00Z	4	29.777	NA	NA	92	CTD	NovaSeq_150PE	SAMN15782724
I7N2018_583_meta	33RO20180423	I07N	5.9936	60.9906	2018	5	26	20	0	2018-05-26T16:00:00Z	7	29.718	0.135	NA	NA	underway	NovaSeq_150PE	SAMN15782725
I7N2018_587_meta	33RO20180423	I07N	6.402	61.3622	2018	5	27	0	0	2018-05-26T20:00:00Z	7	29.75	0.132	NA	NA	underway	NovaSeq_150PE	SAMN15782726
I7N2018_591_meta	33RO20180423	I07N	6.5259	61.4786	2018	5	27	4	0	2018-05-27T00:00:00Z	7	29.833	0.13	NA	NA	underway	NovaSeq_150PE	SAMN15782727
I7N2018_039GS_meta	33RO20180423	I07N	6.7923	61.7252	2018	5	27	7	35	2018-05-27T03:35:00Z	3	29.861	0.113	0	94	CTD	NovaSeq_150PE	SAMN15782728
I7N2018_595_meta	33RO20180423	I07N	6.7902	61.7254	2018	5	27	8	0	2018-05-27T04:00:00Z	7	29.878	0.13	NA	NA	underway	NovaSeq_150PE	SAMN15782729
I7N2018_599_meta	33RO20180423	I07N	7.1237	62.0267	2018	5	27	12	0	2018-05-27T08:00:00Z	7	30.068	0.119	NA	NA	underway	NovaSeq_150PE	SAMN15782730
I7N2018_603_meta	33RO20180423	I07N	7.2096	62.1054	2018	5	27	16	0	2018-05-27T12:00:00Z	7	30.224	0.119	NA	NA	underway	NovaSeq_150PE	SAMN15782731
I7N2018_040GS_meta	33RO20180423	I07N	7.5898	62.4565	2018	5	27	19	55	2018-05-27T15:55:00Z	3	30.021	0.094	0	96	CTD	NovaSeq_150PE	SAMN15782732
I7N2018_611_meta	33RO20180423	I07N	7.795	62.645	2018	5	28	0	0	2018-05-27T20:00:00Z	7	30.099	0.111	NA	NA	underway	NovaSeq_150PE	SAMN15782734
I7N2018_615_meta	33RO20180423	I07N	7.9896	62.8255	2018	5	28	4	0	2018-05-28T00:00:00Z	7	30.083	0.096	0.11	NA	underway	NovaSeq_150PE	SAMN15782735
I7N2018_619_meta	33RO20180423	I07N	8.395	63.1933	2018	5	28	8	0	2018-05-28T04:00:00Z	7	30.144	0.122	NA	NA	underway	NovaSeq_150PE	SAMN15782736
I7N2018_041GS_meta	33RO20180423	I07N	8.3957	63.1937	2018	5	28	8	36	2018-05-28T04:36:00Z	3	30.173	0.105	0	98	CTD	NovaSeq_150PE	SAMN15782737
I7N2018_623_meta	33RO20180423	I07N	8.5453	63.3326	2018	5	28	12	0	2018-05-28T08:00:00Z	7	30.216	0.122	NA	NA	underway	NovaSeq_150PE	SAMN15782738
I7N2018_627_meta	33RO20180423	I07N	8.7947	63.5637	2018	5	28	16	0	2018-05-28T12:00:00Z	7	30.311	0.124	NA	NA	underway	NovaSeq_150PE	SAMN15782739
I7N2018_631_meta	33RO20180423	I07N	9.1341	63.8733	2018	5	28	20	0	2018-05-28T16:00:00Z	7	30.498	0.124	NA	NA	underway	NovaSeq_150PE	SAMN15782740
I7N2018_042GS_meta	33RO20180423	I07N	9.187	63.9213	2018	5	28	21	42	2018-05-28T17:42:00Z	4	30.472	0.122	0.01	100	CTD	NovaSeq_150PE	SAMN15782741
I7N2018_635_meta	33RO20180423	I07N	9.1954	63.9315	2018	5	29	0	0	2018-05-28T20:00:00Z	7	30.455	0.139	NA	NA	underway	NovaSeq_150PE	SAMN15782742
I7N2018_639_meta	33RO20180423	I07N	9.5969	64.2962	2018	5	29	4	0	2018-05-29T00:00:00Z	7	30.391	0.127	NA	NA	underway	NovaSeq_150PE	SAMN15782743
I7N2018_643_meta	33RO20180423	I07N	9.6741	64.3698	2018	5	29	8	0	2018-05-29T04:00:00Z	7	30.301	0.144	NA	NA	underway	NovaSeq_150PE	SAMN15782744
I7N2018_043GS_meta	33RO20180423	I07N	9.9895	64.6675	2018	5	29	11	14	2018-05-29T07:14:00Z	3	30.17	0.127	0	102	CTD	NovaSeq_150PE	SAMN15782745
I7N2018_647_meta	33RO20180423	I07N	9.9845	64.666	2018	5	29	12	0	2018-05-29T08:00:00Z	7	30.193	0.144	NA	NA	underway	NovaSeq_150PE	SAMN15782746
I7N2018_651_meta	33RO20180423	I07N	10.3669	64.6673	2018	5	29	16	0	2018-05-29T12:00:00Z	7	29.866	0.144	NA	NA	underway	NovaSeq_150PE	SAMN15782747
I7N2018_655_meta	33RO20180423	I07N	10.5378	64.6657	2018	5	29	20	0	2018-05-29T16:00:00Z	7	29.756	0.172	NA	NA	underway	NovaSeq_150PE	SAMN15782748
I7N2018_659_meta	33RO20180423	I07N	11.0729	64.6655	2018	5	30	0	0	2018-05-29T20:00:00Z	7	29.897	0.189	NA	NA	underway	NovaSeq_150PE	SAMN15782749
I7N2018_044GS_meta	33RO20180423	I07N	11.0735	64.665	2018	5	30	0	37	2018-05-29T20:37:00Z	3	29.887	0.172	0.01	104	CTD	NovaSeq_150PE	SAMN15782750
I7N2018_663_meta	33RO20180423	I07N	11.131	64.6614	2018	5	30	4	0	2018-05-30T00:00:00Z	7	29.897	0.189	NA	NA	underway	NovaSeq_150PE	SAMN15782751
I7N2018_667_meta	33RO20180423	I07N	11.6191	64.6672	2018	5	30	8	0	2018-05-30T04:00:00Z	7	29.839	0.183	NA	NA	underway	NovaSeq_150PE	SAMN15782752
I7N2018_671_meta	33RO20180423	I07N	12.0486	64.6685	2018	5	30	12	0	2018-05-30T08:00:00Z	7	30.005	0.189	NA	NA	underway	NovaSeq_150PE	SAMN15782753
I7N2018_045GS_meta	33RO20180423	I07N	12.1277	64.6678	2018	5	30	13	31	2018-05-30T09:31:00Z	4	30.16	0.118	0	106	CTD	NovaSeq_150PE	SAMN15782754
I7N2018_675_meta	33RO20180423	I07N	12.1593	64.6693	2018	5	30	16	0	2018-05-30T12:00:00Z	7	30.154	0.136	NA	NA	underway	NovaSeq_150PE	SAMN15782755
I7N2018_679_meta	33RO20180423	I07N	12.7035	64.6674	2018	5	30	20	0	2018-05-30T16:00:00Z	7	30.081	0.163	NA	NA	underway	NovaSeq_150PE	SAMN15782756
I7N2018_683_meta	33RO20180423	I07N	12.8521	64.6665	2018	5	31	0	0	2018-05-30T20:00:00Z	7	30.138	0.163	NA	NA	underway	NovaSeq_150PE	SAMN15782757
I7N2018_046GS_meta	33RO20180423	I07N	13.2435	64.6692	2018	5	31	2	49	2018-05-30T22:49:00Z	4	30.123	0.145	0.01	108	CTD	NovaSeq_150PE	SAMN15782758
I7N2018_687_meta	33RO20180423	I07N	13.2422	64.6679	2018	5	31	4	0	2018-05-31T00:00:00Z	7	30.125	0.163	NA	NA	underway	NovaSeq_150PE	SAMN15782759
I7N2018_691_meta	33RO20180423	I07N	13.7834	64.6671	2018	5	31	8	0	2018-05-31T04:00:00Z	7	30.443	0.148	NA	NA	underway	NovaSeq_150PE	SAMN15782760
I7N2018_695_meta	33RO20180423	I07N	13.7872	64.6658	2018	5	31	12	0	2018-05-31T08:00:00Z	7	30.512	0.148	NA	NA	underway	NovaSeq_150PE	SAMN15782761
I7N2018_699_meta	33RO20180423	I07N	14.3253	64.6682	2018	5	31	16	0	2018-05-31T12:00:00Z	7	30.296	0.194	NA	NA	underway	NovaSeq_150PE	SAMN15782762
I7N2018_047GS_meta	33RO20180423	I07N	14.3195	64.6688	2018	5	31	16	37	2018-05-31T12:37:00Z	4	30.25	0.177	0.01	110	CTD	NovaSeq_150PE	SAMN15782763
I7N2018_703_meta	33RO20180423	I07N	14.4836	64.6675	2018	5	31	20	0	2018-05-31T16:00:00Z	7	30.119	0.231	NA	NA	underway	NovaSeq_150PE	SAMN15782764
I7N2018_707_meta	33RO20180423	I07N	14.8662	64.6666	2018	6	1	0	0	2018-05-31T20:00:00Z	7	30.194	0.231	NA	NA	underway	NovaSeq_150PE	SAMN15782765
I7N2018_710_meta	33RO20180423	I07N	15.0137	64.9206	2018	6	1	4	0	2018-06-01T00:00:00Z	7	30.48	0.231	NA	NA	underway	NovaSeq_150PE	SAMN15782766
I7N2018_048GS_meta	33RO20180423	I07N	15.1412	65.141	2018	6	1	5	12	2018-06-01T01:12:00Z	4	30.432	0.14	0.01	112	CTD	NovaSeq_150PE	SAMN15782767
I7N2018_714_meta	33RO20180423	I07N	15.1407	65.1394	2018	6	1	8	0	2018-06-01T04:00:00Z	7	30.426	0.158	NA	NA	underway	NovaSeq_150PE	SAMN15782768
I7N2018_718_meta	33RO20180423	I07N	15.4183	65.622	2018	6	1	12	0	2018-06-01T08:00:00Z	7	30.475	0.151	NA	NA	underway	NovaSeq_150PE	SAMN15782769
I7N2018_722_meta	33RO20180423	I07N	15.4738	65.7165	2018	6	1	16	0	2018-06-01T12:00:00Z	7	30.424	0.125	NA	NA	underway	NovaSeq_150PE	SAMN15782770
I7N2018_049GS_meta	33RO20180423	I07N	15.6883	66.0903	2018	6	1	18	46	2018-06-01T14:46:00Z	4	30.463	0.107	0	114	CTD	NovaSeq_150PE	SAMN15782771
I7N2018_726_meta	33RO20180423	I07N	15.689	66.089	2018	6	1	20	0	2018-06-01T16:00:00Z	7	30.469	0.125	NA	NA	underway	NovaSeq_150PE	SAMN15782772
I7N2018_730_meta	33RO20180423	I07N	15.874	66.4118	2018	6	2	0	0	2018-06-01T20:00:00Z	7	30.649	0.097	NA	NA	underway	NovaSeq_150PE	SAMN15782773
I7N2018_734_meta	33RO20180423	I07N	15.9665	66.569	2018	6	2	4	0	2018-06-02T00:00:00Z	7	30.662	0.097	NA	NA	underway	NovaSeq_150PE	SAMN15782774
I7N2018_050GS_meta	33RO20180423	I07N	16.2358	67.0402	2018	6	2	7	18	2018-06-02T03:18:00Z	3	30.586	0.151	0.01	116	CTD	NovaSeq_150PE	SAMN15782775
I7N2018_738_meta	33RO20180423	I07N	16.2354	67.04	2018	6	2	8	0	2018-06-02T04:00:00Z	7	30.553	0.168	NA	NA	underway	NovaSeq_150PE	SAMN15782776
I7N2018_742_meta	33RO20180423	I07N	16.4111	67.3423	2018	6	2	12	0	2018-06-02T08:00:00Z	7	30.459	0.168	NA	NA	underway	NovaSeq_150PE	SAMN15782777
I7N2018_746_meta	33RO20180423	I07N	16.5096	67.5151	2018	6	2	16	0	2018-06-02T11:00:00Z	7	30.547	0.137	NA	NA	underway	NovaSeq_150PE	SAMN15782778
I7N2018_051GS_meta	33RO20180423	I07N	16.785	67.9927	2018	6	2	20	33	2018-06-02T15:33:00Z	3	30.515	0.215	0	118	CTD	NovaSeq_150PE	SAMN15782779
I7N2018_754_meta	33RO20180423	I07N	16.7882	68.0029	2018	6	3	0	0	2018-06-02T19:00:00Z	7	30.5	0.232	NA	NA	underway	NovaSeq_150PE	SAMN15782780
I7N2018_758_meta	33RO20180423	I07N	17.063	68.4712	2018	6	3	4	0	2018-06-02T23:00:00Z	7	30.569	0.132	NA	NA	underway	NovaSeq_150PE	SAMN15782781
I7N2018_762_meta	33RO20180423	I07N	17.1918	68.7013	2018	6	3	8	0	2018-06-03T03:00:00Z	7	30.605	0.118	NA	NA	underway	NovaSeq_150PE	SAMN15782782
I7N2018_766_meta	33RO20180423	I07N	17.3319	68.9528	2018	6	3	12	0	2018-06-03T07:00:00Z	7	30.556	0.118	NA	NA	underway	NovaSeq_150PE	SAMN15782783
I7N2018_770_meta	33RO20180423	I07N	17.5483	69.4253	2018	6	3	16	0	2018-06-03T11:00:00Z	7	30.87	0.118	NA	NA	underway	NovaSeq_150PE	SAMN15782784
I7N2018_774_meta	33RO20180423	I07N	17.5735	69.4822	2018	6	3	20	0	2018-06-03T15:00:00Z	7	31.274	0.118	NA	NA	underway	NovaSeq_150PE	SAMN15782785
I7N2018_053GS_meta	33RO20180423	I07N	17.7192	68.9855	2018	6	3	23	11	2018-06-03T18:11:00Z	3	30.924	0.068	0.01	122	CTD	NovaSeq_150PE	SAMN15782786
I7N2018_778_meta	33RO20180423	I07N	17.7202	68.9828	2018	6	4	0	0	2018-06-03T19:00:00Z	7	30.972	0.084	NA	NA	underway	NovaSeq_150PE	SAMN15782787
I7N2018_782_meta	33RO20180423	I07N	17.7915	68.7337	2018	6	4	4	0	2018-06-03T23:00:00Z	7	30.772	0.084	NA	NA	underway	NovaSeq_150PE	SAMN15782788
I7N2018_786_meta	33RO20180423	I07N	17.8666	68.4813	2018	6	4	8	0	2018-06-04T03:00:00Z	7	30.596	0.133	NA	NA	underway	NovaSeq_150PE	SAMN15782789
I7N2018_054GS_meta	33RO20180423	I07N	17.9958	68.014	2018	6	4	11	17	2018-06-04T06:17:00Z	3	30.879	0.248	0	124	CTD	NovaSeq_150PE	SAMN15782790
I7N2018_790_meta	33RO20180423	I07N	17.9987	68.0063	2018	6	4	12	0	2018-06-04T07:00:00Z	7	30.879	0.265	NA	NA	underway	NovaSeq_150PE	SAMN15782791
I9N2016_000_meta	33RR20160321	I09N	-31.0335	110.455	2016	3	22	0	0	2016-03-21T17:00:00Z	7	21.366	NA	NA	NA	underway	NovaSeq_150PE	SAMN15782792
I9N2016_001_meta	33RR20160321	I09N	-31.0335	110.455	2016	3	22	12	0	2016-03-22T05:00:00Z	7	21.366	NA	NA	NA	underway	NovaSeq_150PE	SAMN15782793
I9N2016_002_meta	33RR20160321	I09N	-30.8476	109.388	2016	3	22	16	0	2016-03-22T09:00:00Z	7	21.764	NA	NA	NA	underway	NovaSeq_150PE	SAMN15782794
I9N2016_003_meta	33RR20160321	I09N	-30.6972	108.524	2016	3	22	20	0	2016-03-22T13:00:00Z	7	22.663	NA	NA	NA	underway	NovaSeq_150PE	SAMN15782795
I9N2016_004_meta	33RR20160321	I09N	-30.539	107.653	2016	3	23	0	0	2016-03-22T17:00:00Z	7	20.701	NA	NA	NA	underway	NovaSeq_150PE	SAMN15782796
I9N2016_005_meta	33RR20160321	I09N	-30.3583	106.583	2016	3	23	4	30	2016-03-22T21:30:00Z	7	20.651	NA	NA	NA	underway	NovaSeq_150PE	SAMN15782797
I9N2016_006_meta	33RR20160321	I09N	-30.2073	105.721	2016	3	23	8	0	2016-03-23T01:00:00Z	7	20.5	NA	NA	NA	underway	NovaSeq_150PE	SAMN15782798
I9N2016_007_meta	33RR20160321	I09N	-30.0441	104.787	2016	3	23	12	30	2016-03-23T05:30:00Z	7	21.008	NA	NA	NA	underway	NovaSeq_150PE	SAMN15782799
I9N2016_008_meta	33RR20160321	I09N	-29.8642	103.767	2016	3	23	20	30	2016-03-23T13:30:00Z	7	21.172	NA	NA	NA	underway	NovaSeq_150PE	SAMN15782800
I9N2016_009_meta	33RR20160321	I09N	-29.7264	103.005	2016	3	24	0	0	2016-03-23T17:00:00Z	7	21.1	NA	NA	NA	underway	NovaSeq_150PE	SAMN15782801
I9N2016_010_meta	33RR20160321	I09N	-29.5151	101.785	2016	3	24	4	30	2016-03-23T21:30:00Z	7	21.241	NA	NA	NA	underway	NovaSeq_150PE	SAMN15782802
I9N2016_011_meta	33RR20160321	I09N	-29.3348	100.763	2016	3	24	8	30	2016-03-24T01:30:00Z	7	20.985	NA	NA	NA	underway	NovaSeq_150PE	SAMN15782803
I9N2016_012_meta	33RR20160321	I09N	-29.1778	99.8777	2016	3	24	12	30	2016-03-24T05:30:00Z	7	21.228	NA	NA	NA	underway	NovaSeq_150PE	SAMN15782804
I9N2016_013_meta	33RR20160321	I09N	-28.9943	98.8281	2016	3	24	16	30	2016-03-24T09:30:00Z	7	21.801	NA	NA	NA	underway	NovaSeq_150PE	SAMN15782805
I9N2016_014_meta	33RR20160321	I09N	-28.8598	98.0602	2016	3	24	20	15	2016-03-24T13:15:00Z	7	22.695	NA	NA	NA	underway	HiSeq_150PE	SAMN15782806
I9N2016_015_meta	33RR20160321	I09N	-28.7014	97.1787	2016	3	25	0	0	2016-03-24T18:00:00Z	7	22.764	NA	NA	NA	underway	HiSeq_150PE	SAMN15782807
I9N2016_016_meta	33RR20160321	I09N	-28.5385	96.2634	2016	3	25	4	0	2016-03-24T22:00:00Z	7	23.183	NA	NA	NA	underway	HiSeq_150PE	SAMN15782808
I9N2016_017_meta	33RR20160321	I09N	-28.313	94.9998	2016	3	25	11	30	2016-03-25T05:30:00Z	7	22.815	0.07	0	NA	underway	HiSeq_150PE	SAMN15782809
I9N2016_018_meta	33RR20160321	I09N	-27.7113	95.0004	2016	3	25	18	0	2016-03-25T12:00:00Z	7	22.297	0.07	0	NA	underway	HiSeq_150PE	SAMN15782810
I9N2016_019_meta	33RR20160321	I09N	-27.325	94.9999	2016	3	25	22	0	2016-03-25T16:00:00Z	7	23.835	NA	NA	NA	underway	NovaSeq_150PE	SAMN15782811
I9N2016_020_meta	33RR20160321	I09N	-27.1075	94.9995	2016	3	25	23	45	2016-03-25T17:45:00Z	7	23.959	0.06	0	NA	underway	HiSeq_150PE	SAMN15782812
I9N2016_021_meta	33RR20160321	I09N	-26.5174	94.9995	2016	3	26	6	25	2016-03-26T00:25:00Z	7	24.062	0.09	0	NA	underway	HiSeq_150PE	SAMN15782813
I9N2016_022_meta	33RR20160321	I09N	-25.99	94.9998	2016	3	26	12	0	2016-03-26T06:00:00Z	7	24.308	NA	NA	NA	underway	HiSeq_150PE	SAMN15782814
I9N2016_023_meta	33RR20160321	I09N	-25.9047	95.0002	2016	3	26	16	0	2016-03-26T10:00:00Z	7	24.714	0.07	0	NA	underway	HiSeq_150PE	SAMN15782815
I9N2016_024_meta	33RR20160321	I09N	-25.631	95	2016	3	26	18	30	2016-03-26T12:30:00Z	7	24.671	NA	NA	NA	underway	HiSeq_150PE	SAMN15782816
I9N2016_025_meta	33RR20160321	I09N	-25.3349	94.9996	2016	3	26	21	30	2016-03-26T15:30:00Z	7	24.715	0.05	0	NA	underway	HiSeq_150PE	SAMN15782817
I9N2016_026_meta	33RR20160321	I09N	-24.9647	95.0001	2016	3	27	2	0	2016-03-26T20:00:00Z	7	24.497	NA	NA	NA	underway	HiSeq_150PE	SAMN15782818
I9N2016_027_meta	33RR20160321	I09N	-24.7324	94.9997	2016	3	27	6	0	2016-03-27T00:00:00Z	7	24.417	0.07	0	NA	underway	NovaSeq_150PE	SAMN15782819
I9N2016_028_meta	33RR20160321	I09N	-24.4638	95	2016	3	27	9	15	2016-03-27T03:15:00Z	7	24.171	NA	NA	NA	underway	NovaSeq_150PE	SAMN15782820
I9N2016_029_meta	33RR20160321	I09N	-24.1369	94.9999	2016	3	27	13	30	2016-03-27T07:30:00Z	7	24.025	0.07	0	NA	underway	NovaSeq_150PE	SAMN15782821
I9N2016_030_meta	33RR20160321	I09N	-23.8797	95	2016	3	27	16	30	2016-03-27T10:30:00Z	7	24.722	NA	NA	NA	underway	NovaSeq_150PE	SAMN15782822
I9N2016_031_meta	33RR20160321	I09N	-23.5586	95.0001	2016	3	27	19	30	2016-03-27T13:30:00Z	7	24.916	0.05	0	NA	underway	NovaSeq_150PE	SAMN15782823
I9N2016_032_meta	33RR20160321	I09N	-23.3001	95.0001	2016	3	28	0	0	2016-03-27T18:00:00Z	7	24.966	NA	NA	NA	underway	NovaSeq_150PE	SAMN15782824
I9N2016_033_meta	33RR20160321	I09N	-23.0157	94.9995	2016	3	28	3	0	2016-03-27T21:00:00Z	7	25.233	0.07	0	NA	underway	NovaSeq_150PE	SAMN15782825
I9N2016_034_meta	33RR20160321	I09N	-22.699	95.0001	2016	3	28	7	0	2016-03-28T01:00:00Z	7	25.611	NA	NA	NA	underway	NovaSeq_150PE	SAMN15782826
I9N2016_035_meta	33RR20160321	I09N	-22.4533	94.9999	2016	3	28	10	30	2016-03-28T04:30:00Z	7	25.167	0.07	0	NA	underway	NovaSeq_150PE	SAMN15782827
I9N2016_036_meta	33RR20160321	I09N	-22.1627	95	2016	3	28	14	42	2016-03-28T08:42:00Z	7	25.065	NA	NA	NA	underway	NovaSeq_150PE	SAMN15782828
I9N2016_037_meta	33RR20160321	I09N	-21.88	95.0005	2016	3	28	18	15	2016-03-28T12:15:00Z	7	25.939	0.1	0.04	NA	underway	NovaSeq_150PE	SAMN15782829
I9N2016_038_meta	33RR20160321	I09N	-21.6097	95	2016	3	28	23	0	2016-03-28T17:00:00Z	7	26.162	NA	NA	NA	underway	NovaSeq_150PE	SAMN15782830
I9N2016_039_meta	33RR20160321	I09N	-21.3163	95	2016	3	29	1	40	2016-03-28T19:40:00Z	7	26.482	0.06	0	NA	underway	NovaSeq_150PE	SAMN15782831
I9N2016_040_meta	33RR20160321	I09N	-20.7632	94.9999	2016	3	29	11	20	2016-03-29T05:20:00Z	7	26.659	0.08	0	NA	underway	NovaSeq_150PE	SAMN15782832
I9N2016_040R07M_meta	33RR20160321	I09N	-20.7632	94.9999	2016	3	29	8	30	2016-03-29T02:30:00Z	5	26.659	0.08	0	97	CTD	HiSeq_150PE	SAMN15782833
I9N2016_041_meta	33RR20160321	I09N	-20.5326	94.9999	2016	3	29	14	20	2016-03-29T08:20:00Z	7	26.307	NA	NA	NA	underway	NovaSeq_150PE	SAMN15782834
I9N2016_042_meta	33RR20160321	I09N	-20.1999	94.9999	2016	3	29	17	30	2016-03-29T11:30:00Z	7	26.468	0.08	0	NA	underway	NovaSeq_150PE	SAMN15782835
I9N2016_043_meta	33RR20160321	I09N	-19.8886	94.9999	2016	3	29	20	0	2016-03-29T14:00:00Z	7	26.429	NA	NA	NA	underway	NovaSeq_150PE	SAMN15782836
I9N2016_044_meta	33RR20160321	I09N	-19.638	95	2016	3	30	2	40	2016-03-29T20:40:00Z	7	26.368	0.05	0	NA	underway	NovaSeq_150PE	SAMN15782837
I9N2016_045_meta	33RR20160321	I09N	-19.2647	94.9999	2016	3	30	5	0	2016-03-29T23:00:00Z	7	26.495	NA	NA	NA	underway	NovaSeq_150PE	SAMN15782838
I9N2016_046_meta	33RR20160321	I09N	-19.0832	94.9997	2016	3	30	7	0	2016-03-30T01:00:00Z	7	26.625	0.05	0	NA	underway	NovaSeq_150PE	SAMN15782839
I9N2016_047_meta	33RR20160321	I09N	-18.7943	95	2016	3	30	11	30	2016-03-30T05:30:00Z	7	26.515	NA	NA	NA	underway	NovaSeq_150PE	SAMN15782840
I9N2016_048_meta	33RR20160321	I09N	-18.5189	94.9998	2016	3	30	15	0	2016-03-30T09:00:00Z	7	26.596	0.05	0	NA	underway	NovaSeq_150PE	SAMN15782841
I9N2016_049_meta	33RR20160321	I09N	-18.2333	95	2016	3	30	19	0	2016-03-30T13:00:00Z	7	26.866	NA	NA	NA	underway	NovaSeq_150PE	SAMN15782842
I9N2016_050_meta	33RR20160321	I09N	-17.9631	94.9997	2016	3	30	20	30	2016-03-30T14:30:00Z	7	27.041	0.04	0	NA	underway	NovaSeq_150PE	SAMN15782843
I9N2016_051_meta	33RR20160321	I09N	-17.628	94.9999	2016	3	31	2	21	2016-03-30T20:21:00Z	7	27.132	NA	NA	NA	underway	NovaSeq_150PE	SAMN15782844
I9N2016_052_meta	33RR20160321	I09N	-17.3996	95	2016	3	31	4	40	2016-03-30T22:40:00Z	7	27.224	0.05	0	NA	underway	NovaSeq_150PE	SAMN15782845
I9N2016_053_meta	33RR20160321	I09N	-17.0953	95	2016	3	31	9	32	2016-03-31T03:32:00Z	7	27.217	NA	NA	NA	underway	NovaSeq_150PE	SAMN15782846
I9N2016_054_meta	33RR20160321	I09N	-16.8378	94.9998	2016	3	31	13	25	2016-03-31T07:25:00Z	7	27.217	0.04	0	NA	underway	NovaSeq_150PE	SAMN15782847
I9N2016_055_meta	33RR20160321	I09N	-16.5815	95.0002	2016	3	31	16	30	2016-03-31T10:30:00Z	7	27.248	NA	NA	NA	underway	NovaSeq_150PE	SAMN15782848
I9N2016_056_meta	33RR20160321	I09N	-16.2776	94.9999	2016	3	31	20	30	2016-03-31T14:30:00Z	7	27.485	0.03	0	NA	underway	NovaSeq_150PE	SAMN15782849
I9N2016_057_meta	33RR20160321	I09N	-16.0039	95	2016	4	1	0	8	2016-03-31T18:08:00Z	7	27.268	NA	NA	NA	underway	NovaSeq_150PE	SAMN15782850
I9N2016_058_meta	33RR20160321	I09N	-15.7171	94.99	2016	4	1	2	35	2016-03-31T20:35:00Z	7	27.366	0.01	0	NA	underway	NovaSeq_150PE	SAMN15782851
I9N2016_059_meta	33RR20160321	I09N	-15.4478	95.0013	2016	4	1	7	0	2016-04-01T01:00:00Z	7	27.355	NA	NA	NA	underway	NovaSeq_150PE	SAMN15782852
I9N2016_060_meta	33RR20160321	I09N	-15.1682	94.9999	2016	4	1	9	30	2016-04-01T03:30:00Z	7	27.412	0.07	0	NA	underway	NovaSeq_150PE	SAMN15782853
I9N2016_061_meta	33RR20160321	I09N	-14.9298	95	2016	4	1	13	15	2016-04-01T07:15:00Z	7	28.237	NA	NA	NA	underway	NovaSeq_150PE	SAMN15782854
I9N2016_062_meta	33RR20160321	I09N	-14.6327	94.9999	2016	4	1	16	26	2016-04-01T10:26:00Z	7	28.617	0.05	0	NA	underway	NovaSeq_150PE	SAMN15782855
I9N2016_063_meta	33RR20160321	I09N	-14.3465	94.9999	2016	4	1	20	15	2016-04-01T14:15:00Z	7	28.598	NA	NA	NA	underway	NovaSeq_150PE	SAMN15782856
I9N2016_064_meta	33RR20160321	I09N	-14.0831	94.9998	2016	4	1	23	30	2016-04-01T17:30:00Z	7	28.576	0.05	0	NA	underway	NovaSeq_150PE	SAMN15782857
I9N2016_065_meta	33RR20160321	I09N	-13.8408	95	2016	4	2	2	56	2016-04-01T20:56:00Z	7	28.345	NA	NA	NA	underway	NovaSeq_150PE	SAMN15782858
I9N2016_066_meta	33RR20160321	I09N	-13.5665	94.9999	2016	4	2	5	15	2016-04-01T23:15:00Z	7	28.586	0.05	0	NA	underway	NovaSeq_150PE	SAMN15782859
I9N2016_067_meta	33RR20160321	I09N	-13.2955	95	2016	4	2	10	15	2016-04-02T04:15:00Z	7	28.849	NA	NA	NA	underway	NovaSeq_150PE	SAMN15782860
I9N2016_068_meta	33RR20160321	I09N	-13.0295	95	2016	4	2	12	0	2016-04-02T06:00:00Z	7	29.165	0.03	0	NA	underway	NovaSeq_150PE	SAMN15782861
I9N2016_069_meta	33RR20160321	I09N	-12.7619	94.9999	2016	4	2	16	30	2016-04-02T10:30:00Z	7	29.395	NA	NA	NA	underway	NovaSeq_150PE	SAMN15782862
I9N2016_070_meta	33RR20160321	I09N	-12.4844	95.0001	2016	4	2	19	15	2016-04-02T13:15:00Z	7	29.691	0.04	0	NA	underway	NovaSeq_150PE	SAMN15782863
I9N2016_071_meta	33RR20160321	I09N	-12.2828	95	2016	4	2	23	0	2016-04-02T17:00:00Z	7	29.565	NA	NA	NA	underway	NovaSeq_150PE	SAMN15782864
I9N2016_072_meta	33RR20160321	I09N	-11.9479	94.9999	2016	4	3	2	15	2016-04-02T20:15:00Z	7	29.69	0.04	0	NA	underway	NovaSeq_150PE	SAMN15782865
I9N2016_073_meta	33RR20160321	I09N	-11.6277	95	2016	4	3	5	36	2016-04-02T23:36:00Z	7	29.745	NA	NA	NA	underway	NovaSeq_150PE	SAMN15782866
I9N2016_074_meta	33RR20160321	I09N	-11.4207	94.9997	2016	4	3	8	5	2016-04-03T02:05:00Z	7	29.806	0.05	0	NA	underway	NovaSeq_150PE	SAMN15782867
I9N2016_075_meta	33RR20160321	I09N	-11.1045	95	2016	4	3	12	30	2016-04-03T06:30:00Z	7	29.796	NA	NA	NA	underway	NovaSeq_150PE	SAMN15782868
I9N2016_076_meta	33RR20160321	I09N	-10.8849	94.999	2016	4	3	15	45	2016-04-03T09:45:00Z	7	30.399	0.05	0	NA	underway	NovaSeq_150PE	SAMN15782869
I9N2016_077_meta	33RR20160321	I09N	-10.6521	95	2016	4	4	3	15	2016-04-03T21:15:00Z	7	30.482	NA	NA	NA	underway	NovaSeq_150PE	SAMN15782870
I9N2016_078_meta	33RR20160321	I09N	-10.3471	94.9997	2016	4	4	6	0	2016-04-04T00:00:00Z	7	30.2	0.06	0	NA	underway	NovaSeq_150PE	SAMN15782871
I9N2016_079_meta	33RR20160321	I09N	-10.1308	95	2016	4	4	10	2	2016-04-04T04:02:00Z	7	30.302	NA	NA	NA	underway	NovaSeq_150PE	SAMN15782872
I9N2016_080_meta	33RR20160321	I09N	-9.81642	94.9999	2016	4	4	13	15	2016-04-04T07:15:00Z	7	30.463	0.05	0	NA	underway	NovaSeq_150PE	SAMN15782873
I9N2016_081_meta	33RR20160321	I09N	-9.54292	95.0001	2016	4	4	16	53	2016-04-04T10:53:00Z	7	30.595	NA	NA	NA	underway	NovaSeq_150PE	SAMN15782874
I9N2016_082_meta	33RR20160321	I09N	-9.28283	95.0004	2016	4	4	19	15	2016-04-04T13:15:00Z	7	30.8	0.05	0	NA	underway	NovaSeq_150PE	SAMN15782875
I9N2016_083_meta	33RR20160321	I09N	-8.99306	95	2016	4	4	23	57	2016-04-04T17:57:00Z	7	30.926	NA	NA	NA	underway	NovaSeq_150PE	SAMN15782876
I9N2016_084_meta	33RR20160321	I09N	-8.72952	94.9995	2016	4	5	2	45	2016-04-04T20:45:00Z	7	30.788	0.01	0	NA	underway	NovaSeq_150PE	SAMN15782877
I9N2016_085_meta	33RR20160321	I09N	-8.49171	95	2016	4	5	6	40	2016-04-05T00:40:00Z	7	30.675	NA	NA	NA	underway	NovaSeq_150PE	SAMN15782878
I9N2016_086_meta	33RR20160321	I09N	-8.21789	95	2016	4	5	8	28	2016-04-05T02:28:00Z	7	30.507	0.04	0	NA	underway	NovaSeq_150PE	SAMN15782879
I9N2016_087_meta	33RR20160321	I09N	-7.9444	95.0001	2016	4	5	13	30	2016-04-05T07:30:00Z	7	30.349	NA	NA	NA	underway	NovaSeq_150PE	SAMN15782880
I9N2016_088_meta	33RR20160321	I09N	-7.67331	95.0006	2016	4	5	16	22	2016-04-05T10:22:00Z	7	31.409	0.06	0	NA	underway	NovaSeq_150PE	SAMN15782881
I9N2016_089_meta	33RR20160321	I09N	-7.37974	95	2016	4	5	20	35	2016-04-05T14:35:00Z	7	30.614	NA	NA	NA	underway	NovaSeq_150PE	SAMN15782882
I9N2016_090_meta	33RR20160321	I09N	-7.13469	95.0001	2016	4	5	23	20	2016-04-05T17:20:00Z	7	30.991	0.04	0	NA	underway	NovaSeq_150PE	SAMN15782883
I9N2016_091_meta	33RR20160321	I09N	-6.9996	95	2016	4	6	3	30	2016-04-05T21:30:00Z	7	30.556	NA	NA	NA	underway	NovaSeq_150PE	SAMN15782884
I9N2016_092_meta	33RR20160321	I09N	-6.59915	95.0003	2016	4	6	5	55	2016-04-05T23:55:00Z	7	30.469	0.03	0	NA	underway	NovaSeq_150PE	SAMN15782885
I9N2016_093_meta	33RR20160321	I09N	-6.36947	95	2016	4	6	10	0	2016-04-06T04:00:00Z	7	30.43	NA	NA	NA	underway	NovaSeq_150PE	SAMN15782886
I9N2016_094_meta	33RR20160321	I09N	-6.06826	95	2016	4	6	12	20	2016-04-06T06:20:00Z	7	30.343	0.03	0	NA	underway	NovaSeq_150PE	SAMN15782887
I9N2016_095_meta	33RR20160321	I09N	-5.77335	95	2016	4	6	17	0	2016-04-06T11:00:00Z	7	30.746	NA	NA	NA	underway	NovaSeq_150PE	SAMN15782888
I9N2016_096_meta	33RR20160321	I09N	-5.5294	95.0002	2016	4	6	19	20	2016-04-06T13:20:00Z	7	30.995	0.04	0	NA	underway	NovaSeq_150PE	SAMN15782889
I9N2016_097_meta	33RR20160321	I09N	-5.27656	95	2016	4	6	23	32	2016-04-06T17:32:00Z	7	30.928	NA	NA	NA	underway	NovaSeq_150PE	SAMN15782890
I9N2016_098_meta	33RR20160321	I09N	-4.97571	95.0001	2016	4	7	1	55	2016-04-06T19:55:00Z	7	30.776	0.03	0	NA	underway	NovaSeq_150PE	SAMN15782891
I9N2016_099_meta	33RR20160321	I09N	-4.53348	94.8683	2016	4	7	13	0	2016-04-07T07:00:00Z	7	30.401	NA	NA	NA	underway	NovaSeq_150PE	SAMN15782892
I9N2016_099R07M_meta	33RR20160321	I09N	-4.53348	94.8683	2016	4	7	10	30	2016-04-07T04:30:00Z	5	30.401	NA	NA	127	CTD	HiSeq_150PE	SAMN15782893
I9N2016_100_meta	33RR20160321	I09N	-4.36036	94.8112	2016	4	7	16	0	2016-04-07T10:00:00Z	7	30.437	NA	NA	NA	underway	NovaSeq_150PE	SAMN15782894
I9N2016_101_meta	33RR20160321	I09N	-4.06908	94.7158	2016	4	7	19	0	2016-04-07T13:00:00Z	7	30.569	0.01	0	NA	underway	NovaSeq_150PE	SAMN15782895
I9N2016_102_meta	33RR20160321	I09N	-3.8786	94.6522	2016	4	7	22	35	2016-04-07T16:35:00Z	7	30.422	NA	NA	NA	underway	NovaSeq_150PE	SAMN15782896
I9N2016_103_meta	33RR20160321	I09N	-3.61595	94.5687	2016	4	8	1	15	2016-04-07T19:15:00Z	7	30.569	0.02	0	NA	underway	HiSeq_150PE	SAMN15782897
I9N2016_104_meta	33RR20160321	I09N	-3.36245	94.4936	2016	4	8	5	29	2016-04-07T23:29:00Z	7	30.569	NA	NA	NA	underway	HiSeq_150PE	SAMN15782898
I9N2016_105_meta	33RR20160321	I09N	-3.12982	94.4253	2016	4	8	7	50	2016-04-08T01:50:00Z	7	30.585	0	0	NA	underway	HiSeq_150PE	SAMN15782899
I9N2016_106_meta	33RR20160321	I09N	-2.91852	94.3591	2016	4	8	12	0	2016-04-08T06:00:00Z	7	30.657	NA	NA	NA	underway	HiSeq_150PE	SAMN15782900
I9N2016_107_meta	33RR20160321	I09N	-2.83327	94.3328	2016	4	8	14	15	2016-04-08T08:15:00Z	7	30.82	0.03	0	NA	underway	NovaSeq_150PE	SAMN15782901
I9N2016_108_meta	33RR20160321	I09N	-2.63216	94.2723	2016	4	8	17	45	2016-04-08T11:45:00Z	7	30.707	NA	NA	NA	underway	HiSeq_150PE	SAMN15782902
I9N2016_109_meta	33RR20160321	I09N	-2.50813	94.2374	2016	4	8	21	30	2016-04-08T15:30:00Z	7	30.816	0.02	0	NA	underway	HiSeq_150PE	SAMN15782903
I9N2016_110_meta	33RR20160321	I09N	-2.30102	94.166	2016	4	9	2	8	2016-04-08T20:08:00Z	7	30.679	NA	NA	NA	underway	HiSeq_150PE	SAMN15782904
I9N2016_111_meta	33RR20160321	I09N	-2.20134	94.1319	2016	4	9	4	15	2016-04-08T22:15:00Z	7	30.676	0.03	0	NA	underway	NovaSeq_150PE	SAMN15782905
I9N2016_112_meta	33RR20160321	I09N	-2.02436	94.0705	2016	4	9	7	56	2016-04-09T01:56:00Z	7	30.634	NA	NA	NA	underway	HiSeq_150PE	SAMN15782906
I9N2016_113_meta	33RR20160321	I09N	-1.88501	94.0236	2016	4	9	10	15	2016-04-09T04:15:00Z	7	30.535	0	0	NA	underway	NovaSeq_150PE	SAMN15782907
I9N2016_114_meta	33RR20160321	I09N	-1.74576	93.9837	2016	4	9	13	28	2016-04-09T07:28:00Z	7	30.701	NA	NA	NA	underway	HiSeq_150PE	SAMN15782908
I9N2016_115_meta	33RR20160321	I09N	-1.56425	93.932	2016	4	9	15	30	2016-04-09T09:30:00Z	7	30.91	0	0	NA	underway	NovaSeq_150PE	SAMN15782909
I9N2016_116_meta	33RR20160321	I09N	-1.43246	93.889	2016	4	9	19	8	2016-04-09T13:08:00Z	7	30.793	NA	NA	NA	underway	HiSeq_150PE	SAMN15782910
I9N2016_117_meta	33RR20160321	I09N	-1.24978	93.8293	2016	4	9	21	30	2016-04-09T15:30:00Z	7	31.22	0	0	NA	underway	HiSeq_150PE	SAMN15782911
I9N2016_118_meta	33RR20160321	I09N	-1.11187	93.7873	2016	4	10	0	57	2016-04-09T18:57:00Z	7	31.315	NA	NA	NA	underway	HiSeq_150PE	SAMN15782912
I9N2016_119_meta	33RR20160321	I09N	-0.933003	93.7332	2016	4	10	3	20	2016-04-09T21:20:00Z	7	30.967	0	0	NA	underway	NovaSeq_150PE	SAMN15782913
I9N2016_120_meta	33RR20160321	I09N	-0.812005	93.699	2016	4	10	6	20	2016-04-10T00:20:00Z	7	30.727	NA	NA	NA	underway	NovaSeq_150PE	SAMN15782914
I9N2016_121_meta	33RR20160321	I09N	-0.629873	93.6481	2016	4	10	8	25	2016-04-10T02:25:00Z	7	30.665	0	0	NA	underway	NovaSeq_150PE	SAMN15782915
I9N2016_122_meta	33RR20160321	I09N	-0.4346	93.5877	2016	4	10	12	10	2016-04-10T06:10:00Z	7	30.848	NA	NA	NA	underway	NovaSeq_150PE	SAMN15782916
I9N2016_123_meta	33RR20160321	I09N	-0.315935	93.5522	2016	4	10	15	0	2016-04-10T09:00:00Z	7	31.267	0	0	NA	underway	NovaSeq_150PE	SAMN15782917
I9N2016_124_meta	33RR20160321	I09N	-0.119813	93.4831	2016	4	10	17	56	2016-04-10T11:56:00Z	7	31.236	NA	NA	NA	underway	NovaSeq_150PE	SAMN15782918
I9N2016_125_meta	33RR20160321	I09N	0.000613	93.4417	2016	4	10	20	30	2016-04-10T14:30:00Z	7	31.108	0	0	NA	underway	NovaSeq_150PE	SAMN15782919
I9N2016_126_meta	33RR20160321	I09N	0.147463	93.3755	2016	4	10	22	56	2016-04-10T16:56:00Z	7	30.862	NA	NA	NA	underway	NovaSeq_150PE	SAMN15782920
I9N2016_127_meta	33RR20160321	I09N	0.316748	93.3003	2016	4	11	2	20	2016-04-10T20:20:00Z	7	30.72	0	0	NA	underway	NovaSeq_150PE	SAMN15782921
I9N2016_128_meta	33RR20160321	I09N	0.392587	93.2095	2016	4	11	5	46	2016-04-10T23:46:00Z	7	30.676	NA	NA	NA	underway	NovaSeq_150PE	SAMN15782922
I9N2016_129_meta	33RR20160321	I09N	0.548152	93.0246	2016	4	11	8	15	2016-04-11T02:15:00Z	7	30.679	0.01	0	NA	underway	NovaSeq_150PE	SAMN15782923
I9N2016_130_meta	33RR20160321	I09N	0.718498	92.8394	2016	4	11	12	35	2016-04-11T06:35:00Z	7	30.648	NA	NA	NA	underway	NovaSeq_150PE	SAMN15782924
I9N2016_131_meta	33RR20160321	I09N	0.818113	92.7336	2016	4	11	14	30	2016-04-11T08:30:00Z	7	30.704	0	0	NA	underway	NovaSeq_150PE	SAMN15782925
I9N2016_132_meta	33RR20160321	I09N	0.926687	92.6333	2016	4	11	19	30	2016-04-11T13:30:00Z	7	30.72	NA	NA	NA	underway	NovaSeq_150PE	SAMN15782926
I9N2016_133_meta	33RR20160321	I09N	1.09834	92.5045	2016	4	11	22	30	2016-04-11T16:30:00Z	7	30.642	0.01	0	NA	underway	NovaSeq_150PE	SAMN15782927
I9N2016_134_meta	33RR20160321	I09N	1.14051	92.4776	2016	4	12	1	50	2016-04-11T19:50:00Z	7	30.61	NA	NA	NA	underway	NovaSeq_150PE	SAMN15782928
I9N2016_135_meta	33RR20160321	I09N	1.45015	92.2993	2016	4	12	4	10	2016-04-11T22:10:00Z	7	30.466	0.01	0	NA	underway	NovaSeq_150PE	SAMN15782929
I9N2016_136_meta	33RR20160321	I09N	1.67274	92.2109	2016	4	12	9	30	2016-04-12T03:30:00Z	7	30.704	NA	NA	NA	underway	NovaSeq_150PE	SAMN15782930
I9N2016_137_meta	33RR20160321	I09N	1.79884	92.1612	2016	4	12	11	30	2016-04-12T05:30:00Z	7	30.656	0.03	0	NA	underway	NovaSeq_150PE	SAMN15782931
I9N2016_138_meta	33RR20160321	I09N	2.01363	92.0857	2016	4	12	15	30	2016-04-12T09:30:00Z	7	30.694	NA	NA	NA	underway	NovaSeq_150PE	SAMN15782932
I9N2016_139_meta	33RR20160321	I09N	2.20116	92.0201	2016	4	12	18	10	2016-04-12T12:10:00Z	7	30.681	0.01	0	NA	underway	NovaSeq_150PE	SAMN15782933
I9N2016_140_meta	33RR20160321	I09N	2.43041	91.9447	2016	4	12	22	20	2016-04-12T16:20:00Z	7	30.696	NA	NA	NA	underway	NovaSeq_150PE	SAMN15782934
I9N2016_141_meta	33RR20160321	I09N	2.59845	91.8899	2016	4	13	0	30	2016-04-12T18:30:00Z	7	30.504	0.02	0	NA	underway	NovaSeq_150PE	SAMN15782935
I9N2016_142_meta	33RR20160321	I09N	2.76185	91.8367	2016	4	13	3	58	2016-04-12T21:58:00Z	7	30.483	NA	NA	NA	underway	NovaSeq_150PE	SAMN15782936
I9N2016_143_meta	33RR20160321	I09N	3.00008	91.7599	2016	4	13	6	45	2016-04-13T00:45:00Z	7	30.534	0.02	0	NA	underway	NovaSeq_150PE	SAMN15782937
I9N2016_144_meta	33RR20160321	I09N	3.20292	91.6562	2016	4	13	10	40	2016-04-13T04:40:00Z	7	30.49	NA	NA	NA	underway	NovaSeq_150PE	SAMN15782938
I9N2016_145_meta	33RR20160321	I09N	3.43101	91.7154	2016	4	13	13	35	2016-04-13T07:35:00Z	7	30.68	0.01	0	NA	underway	NovaSeq_150PE	SAMN15782939
I9N2016_146_meta	33RR20160321	I09N	3.71845	91.4072	2016	4	13	17	10	2016-04-13T11:10:00Z	7	30.725	NA	NA	NA	underway	NovaSeq_150PE	SAMN15782940
I9N2016_147_meta	33RR20160321	I09N	3.90019	91.3263	2016	4	13	19	30	2016-04-13T13:30:00Z	7	31.514	0.03	0	NA	underway	NovaSeq_150PE	SAMN15782941
I9N2016_148_meta	33RR20160321	I09N	4.06534	91.2065	2016	4	13	22	25	2016-04-13T16:25:00Z	7	31.159	NA	NA	NA	underway	NovaSeq_150PE	SAMN15782942
I9N2016_149_meta	33RR20160321	I09N	4.2853	91.0471	2016	4	14	1	15	2016-04-13T19:15:00Z	7	31.196	0.02	0	NA	underway	NovaSeq_150PE	SAMN15782943
I9N2016_150_meta	33RR20160321	I09N	4.51803	90.8672	2016	4	14	3	43	2016-04-13T21:43:00Z	7	31.177	NA	NA	NA	underway	NovaSeq_150PE	SAMN15782944
I9N2016_151_meta	33RR20160321	I09N	4.65383	90.7629	2016	4	14	6	0	2016-04-14T00:00:00Z	7	30.643	0.02	0	NA	underway	NovaSeq_150PE	SAMN15782945
I9N2016_152_meta	33RR20160321	I09N	4.83345	90.6217	2016	4	14	8	50	2016-04-14T02:50:00Z	7	30.539	NA	NA	NA	underway	NovaSeq_150PE	SAMN15782946
I9N2016_153_meta	33RR20160321	I09N	5.02452	90.4736	2016	4	14	11	0	2016-04-14T05:00:00Z	7	30.717	0.06	0	NA	underway	NovaSeq_150PE	SAMN15782947
I9N2016_154_meta	33RR20160321	I09N	5.33135	90.2429	2016	4	14	15	0	2016-04-14T09:00:00Z	7	30.769	NA	NA	NA	underway	NovaSeq_150PE	SAMN15782949
I9N2016_155_meta	33RR20160321	I09N	5.394	90.1936	2016	4	14	17	30	2016-04-14T11:30:00Z	7	31.291	0.05	0	NA	underway	NovaSeq_150PE	SAMN15782950
I9N2016_156_meta	33RR20160321	I09N	5.62157	89.9095	2016	4	14	19	50	2016-04-14T13:50:00Z	7	31.288	NA	NA	NA	underway	NovaSeq_150PE	SAMN15782951
I9N2016_157_meta	33RR20160321	I09N	5.76319	89.79	2016	4	14	22	30	2016-04-14T16:30:00Z	7	31.329	0.04	0	NA	underway	NovaSeq_150PE	SAMN15782952
I9N2016_158_meta	33RR20160321	I09N	5.91055	89.6281	2016	4	15	0	30	2016-04-14T18:30:00Z	7	31.069	NA	NA	NA	underway	NovaSeq_150PE	SAMN15782953
I9N2016_159_meta	33RR20160321	I09N	6.1191	89.6281	2016	4	15	3	0	2016-04-14T21:00:00Z	7	31.273	0.03	0	NA	underway	NovaSeq_150PE	SAMN15782954
I9N2016_160_meta	33RR20160321	I09N	6.20465	89.5642	2016	4	15	5	0	2016-04-14T23:00:00Z	7	31.017	NA	NA	NA	underway	NovaSeq_150PE	SAMN15782955
I9N2016_161_meta	33RR20160321	I09N	6.50151	89.3394	2016	4	15	7	30	2016-04-15T01:30:00Z	7	31.042	0.05	0	NA	underway	NovaSeq_150PE	SAMN15782956
I9N2016_162_meta	33RR20160321	I09N	6.65795	89.2202	2016	4	15	10	55	2016-04-15T04:55:00Z	7	30.813	NA	NA	NA	underway	NovaSeq_150PE	SAMN15782957
I9N2016_163_meta	33RR20160321	I09N	6.8731	89.0548	2016	4	15	13	45	2016-04-15T07:45:00Z	7	30.707	0.01	0	NA	underway	NovaSeq_150PE	SAMN15782958
I9N2016_164_meta	33RR20160321	I09N	7.06215	88.909	2016	4	15	16	50	2016-04-15T10:50:00Z	7	31.058	NA	NA	NA	underway	NovaSeq_150PE	SAMN15782960
I9N2016_165_meta	33RR20160321	I09N	7.24106	88.7707	2016	4	15	18	45	2016-04-15T12:45:00Z	7	31.444	0	0	NA	underway	NovaSeq_150PE	SAMN15782961
I9N2016_166_meta	33RR20160321	I09N	7.471	88.5924	2016	4	15	22	25	2016-04-15T16:25:00Z	7	31.342	NA	NA	NA	underway	NovaSeq_150PE	SAMN15782962
I9N2016_167_meta	33RR20160321	I09N	7.61118	88.4947	2016	4	16	0	15	2016-04-15T18:15:00Z	7	31.255	0	0	NA	underway	NovaSeq_150PE	SAMN15782963
I9N2016_168R20M_meta	33RR20160321	I09N	7.98288	88.2017	2016	4	16	9	45	2016-04-16T03:45:00Z	20	31.043	0	0	162	CTD	HiSeq_150PE	SAMN15782964
I9N2016_168_meta	33RR20160321	I09N	7.98288	88.2017	2016	4	16	7	0	2016-04-16T01:00:00Z	7	31.043	0	0	NA	underway	NovaSeq_150PE	SAMN15782966
I9N2016_169_meta	33RR20160321	I09N	8.19896	88.0355	2016	4	16	11	37	2016-04-16T05:37:00Z	7	31.138	NA	NA	NA	underway	NovaSeq_150PE	SAMN15782967
I9N2016_170_meta	33RR20160321	I09N	8.34954	87.9194	2016	4	16	13	30	2016-04-16T07:30:00Z	7	31.125	0	0	NA	underway	NovaSeq_150PE	SAMN15782968
I9N2016_171_meta	33RR20160321	I09N	8.46412	87.8309	2016	4	16	16	40	2016-04-16T10:40:00Z	7	31.118	NA	NA	NA	underway	NovaSeq_150PE	SAMN15782969
I9N2016_172_meta	33RR20160321	I09N	8.72011	87.6324	2016	4	16	18	55	2016-04-16T12:55:00Z	7	31.638	0	0	NA	underway	NovaSeq_150PE	SAMN15782970
I9N2016_173_meta	33RR20160321	I09N	8.86176	87.5225	2016	4	16	22	6	2016-04-16T16:06:00Z	7	31.109	NA	NA	NA	underway	NovaSeq_150PE	SAMN15782971
I9N2016_174_meta	33RR20160321	I09N	9.08857	87.3497	2016	4	17	0	0	2016-04-16T18:00:00Z	7	32.625	0	0	NA	underway	NovaSeq_150PE	SAMN15782972
I9N2016_175_meta	33RR20160321	I09N	9.21898	87.2501	2016	4	17	3	21	2016-04-16T21:21:00Z	7	31.337	NA	NA	NA	underway	NovaSeq_150PE	SAMN15782973
I9N2016_176_meta	33RR20160321	I09N	9.45818	87.0691	2016	4	17	5	30	2016-04-16T23:30:00Z	7	31.369	0	0	NA	underway	NovaSeq_150PE	SAMN15782974
I9N2016_177_meta	33RR20160321	I09N	9.65824	87.3772	2016	4	17	9	40	2016-04-17T03:40:00Z	7	30.883	NA	NA	NA	underway	NovaSeq_150PE	SAMN15782975
I9N2016_181_meta	33RR20160321	I09N	9.89185	87.0202	2016	4	17	22	25	2016-04-17T16:25:00Z	7	31.151	NA	NA	NA	underway	NovaSeq_150PE	SAMN15782976
I9N2016_180_meta	33RR20160321	I09N	9.9663	87.2993	2016	4	17	19	25	2016-04-17T13:25:00Z	7	31.557	0	0	NA	underway	NovaSeq_150PE	SAMN15782977
I9N2016_178_meta	33RR20160321	I09N	9.96645	87.8515	2016	4	17	13	0	2016-04-17T07:00:00Z	7	31.089	0	0	NA	underway	NovaSeq_150PE	SAMN15782978
I9N2016_179_meta	33RR20160321	I09N	9.96658	87.5712	2016	4	17	17	0	2016-04-17T11:00:00Z	7	30.972	NA	NA	NA	underway	NovaSeq_150PE	SAMN15782979
I9N2016_182_meta	33RR20160321	I09N	9.82791	86.7824	2016	4	18	0	20	2016-04-17T18:20:00Z	7	30.982	0	0.02	NA	underway	NovaSeq_150PE	SAMN15782980
I9N2016_183_meta	33RR20160321	I09N	9.89502	86.506	2016	4	18	4	7	2016-04-17T22:07:00Z	7	30.973	NA	NA	NA	underway	NovaSeq_150PE	SAMN15782981
I9N2016_186_meta	33RR20160321	I09N	9.95317	85.6569	2016	4	18	11	50	2016-04-18T05:50:00Z	7	30.707	0	0	NA	underway	NovaSeq_150PE	SAMN15782982
I9N2016_187_meta	33RR20160321	I09N	9.96386	85.4201	2016	4	18	15	30	2016-04-18T09:30:00Z	7	31.071	NA	NA	NA	underway	NovaSeq_150PE	SAMN15782983
I9N2016_185_meta	33RR20160321	I09N	9.96489	86.0591	2016	4	18	9	16	2016-04-18T03:16:00Z	7	30.747	NA	NA	NA	underway	NovaSeq_150PE	SAMN15782984
I9N2016_184_meta	33RR20160321	I09N	9.96893	86.2	2016	4	18	6	12	2016-04-18T00:12:00Z	7	30.94	0	0.05	NA	underway	NovaSeq_150PE	SAMN15782985
I9N2016_189_meta	33RR20160321	I09N	9.97241	84.7526	2016	4	18	22	28	2016-04-18T16:28:00Z	7	31.283	0	0	NA	underway	NovaSeq_150PE	SAMN15782986
I9N2016_188_meta	33RR20160321	I09N	9.97526	85.1744	2016	4	18	17	40	2016-04-18T11:40:00Z	7	31.421	0.02	0	NA	underway	NovaSeq_150PE	SAMN15782987
I9N2016_193_meta	33RR20160321	I09N	7.74711	85.747	2016	4	19	16	45	2016-04-19T10:45:00Z	7	31.133	0	0	NA	underway	NovaSeq_150PE	SAMN15782988
I9N2016_194_meta	33RR20160321	I09N	8.04018	85.8932	2016	4	19	21	15	2016-04-19T15:15:00Z	7	31.224	NA	NA	NA	underway	NovaSeq_150PE	SAMN15782989
I9N2016_192_meta	33RR20160321	I09N	8.25657	85.5195	2016	4	19	13	15	2016-04-19T07:15:00Z	7	30.967	NA	NA	NA	underway	NovaSeq_150PE	SAMN15782990
I9N2016_195_meta	33RR20160321	I09N	8.26604	86.0057	2016	4	19	22	58	2016-04-19T16:58:00Z	7	31.012	0	0.01	NA	underway	NovaSeq_150PE	SAMN15782991
I9N2016_191_meta	33RR20160321	I09N	8.85774	85.2496	2016	4	19	7	12	2016-04-19T01:12:00Z	7	30.924	0.01	0	NA	underway	NovaSeq_150PE	SAMN15782992
I9N2016_190_meta	33RR20160321	I09N	9.33834	85.0361	2016	4	19	4	19	2016-04-18T22:19:00Z	7	30.904	NA	NA	NA	underway	NovaSeq_150PE	SAMN15782993
I9N2016_196_meta	33RR20160321	I09N	8.49991	86.1228	2016	4	20	2	34	2016-04-19T20:34:00Z	7	30.947	NA	NA	NA	underway	NovaSeq_150PE	SAMN15782994
I9N2016_197_meta	33RR20160321	I09N	8.78672	86.266	2016	4	20	4	24	2016-04-19T22:24:00Z	7	31.027	0	0	NA	underway	NovaSeq_150PE	SAMN15782995
I9N2016_198_meta	33RR20160321	I09N	9.06938	86.4062	2016	4	20	8	30	2016-04-20T02:30:00Z	7	30.877	NA	NA	NA	underway	NovaSeq_150PE	SAMN15782996
I9N2016_199_meta	33RR20160321	I09N	9.30701	86.5239	2016	4	20	10	30	2016-04-20T04:30:00Z	7	31.053	0	0	NA	underway	NovaSeq_150PE	SAMN15782997
I9N2016_200_meta	33RR20160321	I09N	9.59406	86.6642	2016	4	20	14	30	2016-04-20T08:30:00Z	7	30.967	NA	NA	NA	underway	NovaSeq_150PE	SAMN15782998
I9N2016_201_meta	33RR20160321	I09N	9.82695	86.7987	2016	4	20	16	20	2016-04-20T10:20:00Z	7	31.323	0	0	NA	underway	NovaSeq_150PE	SAMN15782999
I9N2016_202_meta	33RR20160321	I09N	10.102	86.9449	2016	4	20	20	25	2016-04-20T14:25:00Z	7	31.142	NA	NA	NA	underway	NovaSeq_150PE	SAMN15783000
I9N2016_203_meta	33RR20160321	I09N	10.2997	87.0622	2016	4	20	22	30	2016-04-20T16:30:00Z	7	31.652	0	0.01	NA	underway	NovaSeq_150PE	SAMN15783001
I9N2016_204_meta	33RR20160321	I09N	10.4909	87.1761	2016	4	21	1	56	2016-04-20T19:56:00Z	7	31.173	NA	NA	NA	underway	NovaSeq_150PE	SAMN15783002
I9N2016_205_meta	33RR20160321	I09N	10.7725	87.3438	2016	4	21	4	15	2016-04-20T22:15:00Z	7	31.038	0	0	NA	underway	NovaSeq_150PE	SAMN15783003
I9N2016_206_meta	33RR20160321	I09N	11.0439	87.5051	2016	4	21	8	30	2016-04-21T02:30:00Z	7	31.24	NA	NA	NA	underway	NovaSeq_150PE	SAMN15783004
I9N2016_207_meta	33RR20160321	I09N	11.2433	87.6232	2016	4	21	10	50	2016-04-21T04:50:00Z	7	31.227	0	0.01	NA	underway	NovaSeq_150PE	SAMN15783005
I9N2016_208_meta	33RR20160321	I09N	11.5082	87.7809	2016	4	21	14	0	2016-04-21T08:00:00Z	7	31.178	NA	NA	NA	underway	NovaSeq_150PE	SAMN15783006
I9N2016_209_meta	33RR20160321	I09N	11.7147	87.9031	2016	4	21	16	20	2016-04-21T10:20:00Z	7	32	0	0.02	NA	underway	NovaSeq_150PE	SAMN15783007
I9N2016_210_meta	33RR20160321	I09N	11.9705	88.0565	2016	4	21	20	20	2016-04-21T14:20:00Z	7	30.963	NA	NA	NA	underway	NovaSeq_150PE	SAMN15783008
I9N2016_211_meta	33RR20160321	I09N	12.1878	88.1811	2016	4	21	22	30	2016-04-21T16:30:00Z	7	31.106	0	0	NA	underway	NovaSeq_150PE	SAMN15783009
I9N2016_212_meta	33RR20160321	I09N	12.4743	88.3539	2016	4	22	2	7	2016-04-21T20:07:00Z	7	30.851	NA	NA	NA	underway	NovaSeq_150PE	SAMN15783010
I9N2016_213_meta	33RR20160321	I09N	12.6581	88.4649	2016	4	22	4	22	2016-04-21T22:22:00Z	7	30.923	0	0	NA	underway	NovaSeq_150PE	SAMN15783011
I9N2016_214_meta	33RR20160321	I09N	12.858	88.583	2016	4	22	8	10	2016-04-22T02:10:00Z	7	30.848	NA	NA	NA	underway	NovaSeq_150PE	SAMN15783012
I9N2016_215_meta	33RR20160321	I09N	13.1301	88.7445	2016	4	22	10	20	2016-04-22T04:20:00Z	7	30.634	0	0.02	NA	underway	NovaSeq_150PE	SAMN15783013
I9N2016_216_meta	33RR20160321	I09N	13.3941	88.9014	2016	4	22	14	0	2016-04-22T08:00:00Z	7	30.697	NA	NA	NA	underway	NovaSeq_150PE	SAMN15783014
I9N2016_217_meta	33RR20160321	I09N	13.6018	89.0255	2016	4	22	16	0	2016-04-22T10:00:00Z	7	31.033	0	0	NA	underway	NovaSeq_150PE	SAMN15783015
I9N2016_218_meta	33RR20160321	I09N	13.8133	89.1508	2016	4	22	19	40	2016-04-22T13:40:00Z	7	30.937	NA	NA	NA	underway	NovaSeq_150PE	SAMN15783016
I9N2016_219_meta	33RR20160321	I09N	14.0742	89.3061	2016	4	22	21	45	2016-04-22T15:45:00Z	7	30.888	0	0	NA	underway	NovaSeq_150PE	SAMN15783017
I9N2016_220_meta	33RR20160321	I09N	14.4505	89.5322	2016	4	23	2	0	2016-04-22T20:00:00Z	7	30.53	NA	NA	NA	underway	NovaSeq_150PE	SAMN15783018
I9N2016_221_meta	33RR20160321	I09N	14.5456	89.5864	2016	4	23	4	30	2016-04-22T22:30:00Z	7	30.035	0	0	NA	underway	NovaSeq_150PE	SAMN15783019
I9N2016_222_meta	33RR20160321	I09N	14.6345	89.6214	2016	4	23	8	34	2016-04-23T02:34:00Z	7	30.098	NA	NA	NA	underway	NovaSeq_150PE	SAMN15783020
I9N2016_223_meta	33RR20160321	I09N	15.0836	89.8168	2016	4	23	11	8	2016-04-23T05:08:00Z	7	30.295	0	0	NA	underway	NovaSeq_150PE	SAMN15783021
I9N2016_224_meta	33RR20160321	I09N	15.1648	89.8097	2016	4	23	14	30	2016-04-23T08:30:00Z	7	29.826	NA	NA	NA	underway	NovaSeq_150PE	SAMN15783022
I9N2016_225_meta	33RR20160321	I09N	15.5007	89.8497	2016	4	23	16	30	2016-04-23T10:30:00Z	7	29.859	0	0	NA	underway	NovaSeq_150PE	SAMN15783023
I9N2016_226_meta	33RR20160321	I09N	15.7273	89.8495	2016	4	23	19	50	2016-04-23T13:50:00Z	7	29.682	NA	NA	NA	underway	NovaSeq_150PE	SAMN15783024
I9N2016_227_meta	33RR20160321	I09N	15.9984	89.8496	2016	4	23	22	0	2016-04-23T16:00:00Z	7	29.675	0.01	0	NA	underway	NovaSeq_150PE	SAMN15783025
I9N2016_228_meta	33RR20160321	I09N	16.2614	89.8493	2016	4	24	0	50	2016-04-23T18:50:00Z	7	29.676	NA	NA	NA	underway	NovaSeq_150PE	SAMN15783026
I9N2016_229_meta	33RR20160321	I09N	16.4996	89.8497	2016	4	24	3	0	2016-04-23T21:00:00Z	7	29.478	0.01	0	NA	underway	NovaSeq_150PE	SAMN15783027
I9N2016_230_meta	33RR20160321	I09N	16.8199	89.8496	2016	4	24	6	5	2016-04-24T00:05:00Z	7	29.468	NA	NA	NA	underway	NovaSeq_150PE	SAMN15783028
I9N2016_231_meta	33RR20160321	I09N	16.9984	89.8341	2016	4	24	8	30	2016-04-24T02:30:00Z	7	29.384	0	0	NA	underway	NovaSeq_150PE	SAMN15783029
I9N2016_232_meta	33RR20160321	I09N	17.1237	89.8497	2016	4	24	11	0	2016-04-24T05:00:00Z	7	29.329	NA	NA	NA	underway	NovaSeq_150PE	SAMN15783030
I9N2016_237_meta	33RR20160321	I09N	17.2861	90.0093	2016	4	24	22	47	2016-04-24T16:47:00Z	7	29.267	NA	NA	NA	underway	NovaSeq_150PE	SAMN15783031
I9N2016_233_meta	33RR20160321	I09N	17.5013	89.8628	2016	4	24	13	15	2016-04-24T07:15:00Z	7	29.372	0.07	0	NA	underway	NovaSeq_150PE	SAMN15783032
I9N2016_236_meta	33RR20160321	I09N	17.6312	89.9217	2016	4	24	21	10	2016-04-24T15:10:00Z	7	29.299	NA	NA	NA	underway	NovaSeq_150PE	SAMN15783033
I9N2016_234_meta	33RR20160321	I09N	17.637	89.8529	2016	4	24	16	24	2016-04-24T10:24:00Z	7	29.134	NA	NA	NA	underway	NovaSeq_150PE	SAMN15783034
I9N2016_235_meta	33RR20160321	I09N	17.8831	89.8599	2016	4	24	18	45	2016-04-24T12:45:00Z	7	29.433	0	0	NA	underway	NovaSeq_150PE	SAMN15783035
I9N2016_238_meta	33RR20160321	I09N	15.4025	90.1462	2016	4	25	1	22	2016-04-24T19:22:00Z	7	29.392	NA	NA	NA	underway	NovaSeq_150PE	SAMN15783036
N482014_001_meta	NA	NH1418	19.001	-158	2014	9	20	8	0	2014-09-20T19:00:00Z	5	27.84	0.16	0.01	1	CTD	NovaSeq_150PE	SAMN15783037
N482014_017_meta	NA	NH1418	18.001	-157.65	2014	9	20	21	13	2014-09-21T08:13:00Z	5	27.673	0.184	0.01	2	CTD	HiSeq_150PE	SAMN15783038
N482014_073_meta	NA	NH1418	13.002	-155.57	2014	9	22	11	0	2014-09-22T21:00:00Z	5	28.147	0.192	0.01	4	CTD	NovaSeq_150PE	SAMN15783039
N482014_098_meta	NA	NH1418	11.999	-155.22	2014	9	22	22	47	2014-09-23T08:47:00Z	5	28.364	0.192	0.01	5	CTD	NovaSeq_150PE	SAMN15783040
N482014_100_meta	NA	NH1418	11.999	-155.22	2014	9	22	22	47	2014-09-23T08:47:00Z	20	28.37	0.194	0.01	5	CTD	HiSeq_150PE	SAMN15783041
N482014_104_meta	NA	NH1418	12	-155.22	2014	9	22	22	47	2014-09-23T08:47:00Z	80	19.613	0.27	1.01	5	CTD	HiSeq_150PE	SAMN15783042
N482014_114_meta	NA	NH1418	11.001	-154.87	2014	9	23	7	30	2014-09-23T17:30:00Z	5	28.388	0.171	0.01	6	CTD	NovaSeq_150PE	SAMN15783043
N482014_134_meta	NA	NH1418	10.002	-154.52	2014	9	23	15	36	2014-09-24T01:36:00Z	50	20.325	0.347	0.41	7	CTD	HiSeq_150PE	SAMN15783044
N482014_130_meta	NA	NH1418	10.004	-154.52	2014	9	23	15	36	2014-09-24T01:36:00Z	5	28.526	0.177	0.01	7	CTD	HiSeq_150PE	SAMN15783045
N482014_162_meta	NA	NH1418	7.0004	-153.13	2014	9	24	20	28	2014-09-25T06:28:00Z	5	29.27	0.105	0.01	9	CTD	NovaSeq_150PE	SAMN15783046
N482014_210_meta	NA	NH1418	4.999	-152.43	2014	9	25	14	11	2014-09-26T00:11:00Z	5	28.899	0.179	0.11	11	CTD	NovaSeq_150PE	SAMN15783047
N482014_226_meta	NA	NH1418	3.0008	-151.74	2014	9	26	5	5	2014-09-26T15:05:00Z	5	27.493	0.432	3.75	12	CTD	NovaSeq_150PE	SAMN15783048
N482014_232_meta	NA	NH1418	3.001	-151.74	2014	9	26	5	5	2014-09-26T15:05:00Z	80	27.348	0.448	3.82	12	CTD	HiSeq_150PE	SAMN15783049
N482014_242_meta	NA	NH1418	1.9997	-151.39	2014	9	26	13	43	2014-09-26T23:43:00Z	5	27.433	0.434	3.71	13	CTD	NovaSeq_150PE	SAMN15783050
N482014_262_meta	NA	NH1418	-0.0003	-150.7	2014	9	27	7	14	2014-09-27T17:14:00Z	50	27.015	0.45	4.56	14	CTD	HiSeq_150PE	SAMN15783051
N482014_258_meta	NA	NH1418	0.0001	-150.7	2014	9	27	7	14	2014-09-27T17:14:00Z	5	27.099	0.433	4.27	14	CTD	HiSeq_150PE	SAMN15783052
N482014_274_meta	NA	NH1418	-2.001	-150	2014	9	28	6	37	2014-09-28T16:37:00Z	5	27.475	0.492	5.14	15	CTD	NovaSeq_150PE	SAMN15783053
N482014_322_meta	NA	NH1418	-3.0001	-149.67	2014	9	28	14	45	2014-09-29T00:45:00Z	5	27.026	0.508	5.74	16	CTD	HiSeq_150PE	SAMN15783054
N482014_328_meta	NA	NH1418	-3.0001	-149.67	2014	9	28	14	45	2014-09-29T00:45:00Z	80	26.61	0.406	6.01	16	CTD	HiSeq_150PE	SAMN15783055
N482014_338_meta	NA	NH1418	-0.9993	-150.35	2014	9	29	8	5	2014-09-29T18:05:00Z	5	27.242	0.474	4.82	17	CTD	NovaSeq_150PE	SAMN15783056
N482014_354_meta	NA	NH1418	0.4971	-150.87	2014	9	29	23	0	2014-09-30T09:00:00Z	5	27.421	0.415	3.95	18	CTD	NovaSeq_150PE	SAMN15783057
N482014_370_meta	NA	NH1418	0.9972	-151.04	2014	9	30	3	51	2014-09-30T13:51:00Z	5	27.743	0.349	2.44	19	CTD	NovaSeq_150PE	SAMN15783058
N482014_386_meta	NA	NH1418	1.4993	-151.22	2014	9	30	9	28	2014-09-30T19:28:00Z	5	27.879	0.329	1.97	20	CTD	NovaSeq_150PE	SAMN15783059
N482014_402_meta	NA	NH1418	3.9985	-152.09	2014	10	1	5	48	2014-10-01T15:48:00Z	5	27.683	0.389	3.13	21	CTD	NovaSeq_150PE	SAMN15783060
N482014_418_meta	NA	NH1418	7.9994	-153.48	2014	10	2	16	18	2014-10-03T02:18:00Z	5	29.052	0.107	0.01	22	CTD	NovaSeq_150PE	SAMN15783061
N482014_434_meta	NA	NH1418	9.0001	-154.17	2014	10	3	3	6	2014-10-03T13:06:00Z	5	28.79	0.157	0.01	23	CTD	NovaSeq_150PE	SAMN15783062
N482014_466_meta	NA	NH1418	14.999	-156.26	2014	10	5	3	12	2014-10-05T13:12:00Z	5	27.348	0.19	0.01	25	CTD	NovaSeq_150PE	SAMN15783063
N482014_482_meta	NA	NH1418	16	-156.61	2014	10	5	11	36	2014-10-05T21:36:00Z	5	27.582	0.18	0.01	26	CTD	NovaSeq_150PE	SAMN15783064
N482014_498_meta	NA	NH1418	17	-157.3	2014	10	6	0	17	2014-10-06T10:17:00Z	5	27.595	0.189	0.1	27	CTD	NovaSeq_150PE	SAMN15783065
P182016_001_meta	33RO20161119	P18	32.6263	-117.503	2016	11	19	16	25	2016-11-20T00:25:00Z	7	18.93	NA	NA	NA	underway	NovaSeq_150PE	SAMN15783066
P182016_002_meta	33RO20161119	P18	22.0037	-110	2016	11	25	4	32	2016-11-25T11:32:00Z	2	26.3	0.304	0.01	5	CTD	NovaSeq_150PE	SAMN15783067
P182016_003_meta	33RO20161119	P18	20.9933	-109.999	2016	11	25	13	25	2016-11-25T20:25:00Z	3	27.8	0.357	0.02	7	CTD	NovaSeq_150PE	SAMN15783068
P182016_004_meta	33RO20161119	P18	19.0002	-110	2016	11	26	13	35	2016-11-26T20:35:00Z	3	26.8	0.285	0.01	11	CTD	NovaSeq_150PE	SAMN15783069
P182016_005_meta	33RO20161119	P18	18.0011	-110	2016	11	27	1	13	2016-11-27T08:13:00Z	2	27.5	0.204	0.01	13	CTD	NovaSeq_150PE	SAMN15783070
P182016_006_meta	33RO20161119	P18	17.0474	-110.001	2016	11	27	13	30	2016-11-27T20:30:00Z	2	27.6	0.199	0.01	15	CTD	NovaSeq_150PE	SAMN15783071
P182016_007_meta	33RO20161119	P18	16.9997	-110.001	2016	11	27	11	28	2016-11-27T18:28:00Z	7	29.5	0.199	0.01	NA	underway	NovaSeq_150PE	SAMN15783072
P182016_008_meta	33RO20161119	P18	16.0006	-110	2016	11	28	0	30	2016-11-28T07:30:00Z	3	27	0.296	0.02	17	CTD	NovaSeq_150PE	SAMN15783073
P182016_009_meta	33RO20161119	P18	14.6655	-110	2016	11	28	14	10	2016-11-28T21:10:00Z	3	29.57	0.171	0.02	19	CTD	NovaSeq_150PE	SAMN15783074
P182016_010_meta	33RO20161119	P18	14	-110.001	2016	11	29	6	0	2016-11-29T13:00:00Z	2	27.7	0.165	0.02	21	CTD	NovaSeq_150PE	SAMN15783075
P182016_011_meta	33RO20161119	P18	12.9999	-110	2016	11	29	18	45	2016-11-30T01:45:00Z	4	27.7	0.134	0.02	23	CTD	NovaSeq_150PE	SAMN15783076
P182016_012_meta	33RO20161119	P18	11.9999	-110	2016	11	30	6	15	2016-11-30T13:15:00Z	3	26.2	0.145	0.03	25	CTD	NovaSeq_150PE	SAMN15783077
P182016_013_meta	33RO20161119	P18	11	-110	2016	11	30	20	0	2016-12-01T03:00:00Z	4	27.4	0.197	0.01	27	CTD	NovaSeq_150PE	SAMN15783078
P182016_014_meta	33RO20161119	P18	9.999	-110	2016	12	1	6	45	2016-12-01T13:45:00Z	2	26.8	0.145	0.01	29	CTD	NovaSeq_150PE	SAMN15783079
P182016_015_meta	33RO20161119	P18	9	-110	2016	12	1	19	30	2016-12-02T02:30:00Z	3	26.7	0.146	0.01	31	CTD	NovaSeq_150PE	SAMN15783080
P182016_016_meta	33RO20161119	P18	7.99937	-110	2016	12	2	6	40	2016-12-02T13:40:00Z	3	26.4	0.106	0.01	33	CTD	NovaSeq_150PE	SAMN15783081
P182016_017_meta	33RO20161119	P18	7	-110	2016	12	2	19	0	2016-12-03T02:00:00Z	4	26.1	0.126	0.01	35	CTD	NovaSeq_150PE	SAMN15783082
P182016_018_meta	33RO20161119	P18	5.9999	-109.997	2016	12	3	5	10	2016-12-03T12:10:00Z	2	25.9	0.188	0.11	37	CTD	NovaSeq_150PE	SAMN15783083
P182016_019_meta	33RO20161119	P18	4.94072	-110	2016	12	3	16	32	2016-12-03T23:32:00Z	7	26.69	NA	NA	NA	underway	NovaSeq_150PE	SAMN15783084
P182016_020_meta	33RO20161119	P18	4.0001	-110	2016	12	4	4	47	2016-12-04T11:47:00Z	3	25.2	0.203	0.42	41	CTD	NovaSeq_150PE	SAMN15783085
P182016_021_meta	33RO20161119	P18	3	-110	2016	12	4	16	0	2016-12-04T23:00:00Z	3	25.8	0.181	0.12	43	CTD	NovaSeq_150PE	SAMN15783086
P182016_022_meta	33RO20161119	P18	1.99985	-110.002	2016	12	5	10	50	2016-12-05T17:50:00Z	3	25	0.25	0.33	47	CTD	NovaSeq_150PE	SAMN15783087
P182016_023_meta	33RO20161119	P18	1.00007	-110	2016	12	6	6	15	2016-12-06T13:15:00Z	3	22	0.852	10.94	51	CTD	NovaSeq_150PE	SAMN15783088
P182016_024_meta	33RO20161119	P18	0	-110	2016	12	7	1	15	2016-12-07T08:15:00Z	3	21.4	0.881	11.15	55	CTD	NovaSeq_150PE	SAMN15783089
P182016_025_meta	33RO20161119	P18	-1	-110	2016	12	7	21	15	2016-12-08T04:15:00Z	3	21.7	0.835	10.23	59	CTD	NovaSeq_150PE	SAMN15783090
P182016_026_meta	33RO20161119	P18	-1.99935	-109.999	2016	12	8	16	30	2016-12-08T23:30:00Z	2	23.2	0.835	9.61	63	CTD	NovaSeq_150PE	SAMN15783091
P182016_027_meta	33RO20161119	P18	-3.00105	-110	2016	12	9	12	1	2016-12-09T19:01:00Z	2	23.4	0.897	10.58	67	CTD	NovaSeq_150PE	SAMN15783092
P182016_028_meta	33RO20161119	P18	-3.9998	-110	2016	12	9	22	53	2016-12-10T05:53:00Z	7	23.41	0.847	9.74	NA	underway	NovaSeq_150PE	SAMN15783093
P182016_029_meta	33RO20161119	P18	-4.99995	-110	2016	12	10	10	30	2016-12-10T17:30:00Z	7	23.79	0.831	8.6	NA	underway	NovaSeq_150PE	SAMN15783094
P182016_030_meta	33RO20161119	P18	-5.2899	-109.59	2016	12	10	15	30	2016-12-10T22:30:00Z	3	24.2	0.827	8.63	72	CTD	NovaSeq_150PE	SAMN15783095
P182016_031_meta	33RO20161119	P18	-6.18012	-108.35	2016	12	11	9	10	2016-12-11T16:10:00Z	3	24.2	0.774	7.97	75	CTD	NovaSeq_150PE	SAMN15783096
P182016_032_meta	33RO20161119	P18	-7.06002	-107.12	2016	12	12	1	0	2016-12-12T08:00:00Z	3	23.9	0.781	8.48	78	CTD	NovaSeq_150PE	SAMN15783097
P182016_033_meta	33RO20161119	P18	-8.23973	-105.47	2016	12	12	22	30	2016-12-13T05:30:00Z	3	23.7	0.696	7.25	82	CTD	NovaSeq_150PE	SAMN15783098
P182016_034_meta	33RO20161119	P18	-9.12002	-104.239	2016	12	13	16	55	2016-12-13T23:55:00Z	3	23.4	0.693	7.45	85	CTD	NovaSeq_150PE	SAMN15783099
P182016_035_meta	33RO20161119	P18	-9.8897	-103.156	2016	12	14	11	0	2016-12-14T18:00:00Z	3	22.3	0.659	6.54	88	CTD	NovaSeq_150PE	SAMN15783100
P182016_036_meta	33RO20161119	P18	-10.9994	-103	2016	12	14	23	30	2016-12-15T06:30:00Z	3	22.7	0.554	4.5	90	CTD	NovaSeq_150PE	SAMN15783101
P182016_037_meta	33RO20161119	P18	-12.0008	-103	2016	12	15	12	0	2016-12-15T19:00:00Z	3	26	0.493	3.57	92	CTD	NovaSeq_150PE	SAMN15783102
P182016_038_meta	33RO20161119	P18	-12.9997	-102.999	2016	12	15	23	35	2016-12-16T06:35:00Z	3	25.7	0.468	1.26	94	CTD	NovaSeq_150PE	SAMN15783103
P182016_039_meta	33RO20161119	P18	-13.9996	-103	2016	12	16	11	50	2016-12-16T18:50:00Z	2	25.7	0.414	1.55	96	CTD	NovaSeq_150PE	SAMN15783104
P182016_040_meta	33RO20161119	P18	-15.0001	-103	2016	12	16	23	20	2016-12-17T06:20:00Z	3	25.5	0.414	1.14	98	CTD	NovaSeq_150PE	SAMN15783105
P182016_041_meta	33RO20161119	P18	-15.2665	-103	2016	12	17	11	0	2016-12-17T18:00:00Z	7	25.8	0.361	0.72	NA	underway	NovaSeq_150PE	SAMN15783106
P182016_042_meta	33RO20161119	P18	-17	-103	2016	12	17	23	45	2016-12-18T06:45:00Z	3	25.6	0.344	0.11	102	CTD	NovaSeq_150PE	SAMN15783107
P182016_043_meta	33RO20161119	P18	-17.9993	-103	2016	12	18	10	10	2016-12-18T17:10:00Z	2	25.4	0.342	0.11	104	CTD	NovaSeq_150PE	SAMN15783108
P182016_044_meta	33RO20161119	P18	-19.0001	-103.002	2016	12	18	21	50	2016-12-19T04:50:00Z	3	25.1	0.304	0	106	CTD	NovaSeq_150PE	SAMN15783109
P182016_045_meta	33RO20161119	P18	-20	-103	2016	12	19	10	40	2016-12-19T17:40:00Z	2	25.2	0.398	0.01	108	CTD	NovaSeq_150PE	SAMN15783110
P182016_046_meta	33RO20161119	P18	-21	-103	2016	12	19	22	0	2016-12-20T05:00:00Z	4	25.7	0.304	0	110	CTD	NovaSeq_150PE	SAMN15783111
P182016_047_meta	33RO20161119	P18	-22.0001	-103	2016	12	20	10	15	2016-12-20T17:15:00Z	3	26	0.296	0	112	CTD	NovaSeq_150PE	SAMN15783112
P182016_048_meta	33RO20161119	P18	-23.0001	-103	2016	12	20	21	45	2016-12-21T04:45:00Z	3	25.9	0.264	0	114	CTD	NovaSeq_150PE	SAMN15783113
P182016_049_meta	33RO20161119	P18	-23.9617	-103	2016	12	21	22	25	2016-12-22T05:25:00Z	7	24.89	NA	NA	NA	underway	NovaSeq_150PE	SAMN15783114
P182016_050_meta	33RO20161119	P18	-23.4996	-103	2016	12	21	5	10	2016-12-21T12:10:00Z	3	24.5	0.298	0.01	115	CTD	NovaSeq_150PE	SAMN15783115
P182016_051_meta	33RO20161119	P18	-23.9	-103	2016	12	31	9	55	2016-12-31T16:55:00Z	2	24	0.298	0.01	116	CTD	NovaSeq_150PE	SAMN15783116
P182016_052_meta	33RO20161119	P18	-25.0012	-101.501	2017	1	1	13	17	2017-01-01T20:17:00Z	2	24.57	0.205	0	118	CTD	NovaSeq_150PE	SAMN15783117
P182016_053_meta	33RO20161119	P18	-26	-101.5	2017	1	2	0	46	2017-01-02T07:46:00Z	3	24.21	0.208	0	120	CTD	NovaSeq_150PE	SAMN15783118
P182016_054_meta	33RO20161119	P18	-27.0009	-101.5	2017	1	2	11	29	2017-01-02T18:29:00Z	3	23.8	0.205	0	122	CTD	NovaSeq_150PE	SAMN15783119
P182016_056_meta	33RO20161119	P18	-29.0957	-103.006	2017	1	3	13	26	2017-01-03T20:26:00Z	2	23.1	0.166	0	126	CTD	NovaSeq_150PE	SAMN15783120
P182016_057_meta	33RO20161119	P18	-30.4999	-103	2017	1	4	7	0	2017-01-04T14:00:00Z	2	22	0.133	0.01	129	CTD	NovaSeq_150PE	SAMN15783121
P182016_058_meta	33RO20161119	P18	-31.001	-103	2017	1	4	15	7	2017-01-04T22:07:00Z	2	22.8	0.169	0	130	CTD	NovaSeq_150PE	SAMN15783122
P182016_059_meta	33RO20161119	P18	-31.9999	-103	2017	1	5	2	26	2017-01-05T09:26:00Z	3	21.6	0.165	0	132	CTD	NovaSeq_150PE	SAMN15783123
P182016_060_meta	33RO20161119	P18	-33.0001	-103	2017	1	5	13	56	2017-01-05T20:56:00Z	3	21.6	0.162	0.01	134	CTD	NovaSeq_150PE	SAMN15783124
P182016_061_meta	33RO20161119	P18	-34	-102.666	2017	1	6	1	54	2017-01-06T08:54:00Z	3	21.3	0.166	0.01	136	CTD	NovaSeq_150PE	SAMN15783125
P182016_063_meta	33RO20161119	P18	-34.502	-103	2017	1	6	7	38	2017-01-06T14:38:00Z	7	21.1	0.197	0.01	137	CTD	NovaSeq_150PE	SAMN15783126
P182016_062_meta	33RO20161119	P18	-36.0001	-103	2017	1	7	2	2	2017-01-07T09:02:00Z	3	19.7	0.301	1.23	140	CTD	NovaSeq_150PE	SAMN15783127
P182016_064_meta	33RO20161119	P18	-37	-103	2017	1	7	13	53	2017-01-07T20:53:00Z	2	19.6	0.341	1.54	142	CTD	NovaSeq_150PE	SAMN15783128
P182016_065_meta	33RO20161119	P18	-38	-103	2017	1	8	1	51	2017-01-08T08:51:00Z	4	18.1	0.528	4.64	144	CTD	NovaSeq_150PE	SAMN15783129
P182016_066_meta	33RO20161119	P18	-38.5006	-103.001	2017	1	8	7	50	2017-01-08T14:50:00Z	5	16.7	0.745	7.81	145	CTD	NovaSeq_150PE	SAMN15783130
P182016_067_meta	33RO20161119	P18	-39.9999	-103.001	2017	1	9	3	17	2017-01-09T10:17:00Z	6	16	0.645	6.27	148	CTD	NovaSeq_150PE	SAMN15783131
P182016_068_meta	33RO20161119	P18	-40.9992	-102.998	2017	1	9	16	9	2017-01-09T23:09:00Z	7	15.38	0.779	8.11	NA	underway	NovaSeq_150PE	SAMN15783132
P182016_069_meta	33RO20161119	P18	-42.0001	-103	2017	1	10	5	11	2017-01-10T12:11:00Z	7	13.57	0.943	9.11	NA	underway	NovaSeq_150PE	SAMN15783133
P182016_070_meta	33RO20161119	P18	-41.9998	-103	2017	1	10	5	52	2017-01-10T12:52:00Z	3	13	0.943	9.11	152	CTD	NovaSeq_150PE	SAMN15783134
P182016_071_meta	33RO20161119	P18	-42.9998	-103	2017	1	10	18	46	2017-01-11T01:46:00Z	2	12.8	0.966	10.82	154	CTD	NovaSeq_150PE	SAMN15783135
P182016_072_meta	33RO20161119	P18	-44.0001	-103	2017	1	11	7	41	2017-01-11T14:41:00Z	5	11.8	0.976	11.32	156	CTD	NovaSeq_150PE	SAMN15783136
P182016_073_meta	33RO20161119	P18	-44.5003	-103	2017	1	11	14	12	2017-01-11T21:12:00Z	3	12.6	0.964	12.1	157	CTD	NovaSeq_150PE	SAMN15783137
P182016_074_meta	33RO20161119	P18	-46.0002	-103.001	2017	1	12	9	4	2017-01-12T16:04:00Z	3	11.7	1.031	12.32	160	CTD	NovaSeq_150PE	SAMN15783138
P182016_075_meta	33RO20161119	P18	-47.0001	-103.001	2017	1	12	22	12	2017-01-13T05:12:00Z	3	11.8	1.122	14.73	162	CTD	NovaSeq_150PE	SAMN15783139
P182016_076_meta	33RO20161119	P18	-47.9994	-102.999	2017	1	13	10	58	2017-01-13T17:58:00Z	7	11.1	1.087	13.54	164	CTD	NovaSeq_150PE	SAMN15783140
P182016_077_meta	33RO20161119	P18	-48.9995	-102.998	2017	1	14	0	30	2017-01-14T07:30:00Z	7	10.9	1.087	13.21	166	CTD	NovaSeq_150PE	SAMN15783141
P182016_078_meta	33RO20161119	P18	-50.5003	-103	2017	1	14	20	35	2017-01-15T03:35:00Z	3	9.8	1.071	13.84	169	CTD	NovaSeq_150PE	SAMN15783142
P182016_079_meta	33RO20161119	P18	-51.5004	-103	2017	1	15	11	42	2017-01-15T18:42:00Z	4	9.1	1.033	13.77	171	CTD	NovaSeq_150PE	SAMN15783143
P182016_080_meta	33RO20161119	P18	-52.0004	-102.999	2017	1	15	19	10	2017-01-16T02:10:00Z	5	9.2	0.993	14.28	172	CTD	NovaSeq_150PE	SAMN15783144
P182016_081_meta	33RO20161119	P18	-52.9999	-103.01	2017	1	16	9	16	2017-01-16T16:16:00Z	7	8.5	1.082	14.97	174	CTD	NovaSeq_150PE	SAMN15783145
P182016_082_meta	33RO20161119	P18	-54.0161	-103	2017	1	17	22	56	2017-01-18T05:56:00Z	3	8.5	1.077	15.1	176	CTD	NovaSeq_150PE	SAMN15783146
P182016_083_meta	33RO20161119	P18	-55.0015	-102.999	2017	1	17	12	29	2017-01-17T19:29:00Z	3	8.5	1.081	15.36	178	CTD	NovaSeq_150PE	SAMN15783147
P182016_084_meta	33RO20161119	P18	-55.9865	-103	2017	1	18	1	46	2017-01-18T08:46:00Z	6	7.8	1.11	15.55	180	CTD	NovaSeq_150PE	SAMN15783148
P182016_085_meta	33RO20161119	P18	-56.9998	-103.001	2017	1	18	12	45	2017-01-18T19:45:00Z	3	7.3	1.265	17.93	182	CTD	NovaSeq_150PE	SAMN15783149
P182016_086_meta	33RO20161119	P18	-58.0003	-103	2017	1	19	5	1	2017-01-19T12:01:00Z	4	6.9	1.239	16.9	184	CTD	NovaSeq_150PE	SAMN15783150
P182016_087_meta	33RO20161119	P18	-59.0003	-103	2017	1	19	18	0	2017-01-20T01:00:00Z	3	6.21	1.359	19.72	186	CTD	NovaSeq_150PE	SAMN15783151
P182016_088_meta	33RO20161119	P18	-60.0012	-103.001	2017	1	20	10	10	2017-01-20T17:10:00Z	4	5.5	1.401	20.23	188	CTD	NovaSeq_150PE	SAMN15783152
P182016_089_meta	33RO20161119	P18	-61	-103	2017	1	21	1	16	2017-01-21T08:16:00Z	5	4.2	1.404	20.98	190	CTD	NovaSeq_150PE	SAMN15783153
P182016_090_meta	33RO20161119	P18	-62.0005	-102.99	2017	1	21	14	38	2017-01-21T21:38:00Z	3	4	1.367	21.97	192	CTD	NovaSeq_150PE	SAMN15783154
P182016_091_meta	33RO20161119	P18	-62.9999	-103	2017	1	22	4	30	2017-01-22T11:30:00Z	3	3.2	1.625	24.34	194	CTD	NovaSeq_150PE	SAMN15783155
P182016_092_meta	33RO20161119	P18	-63.9953	-102.999	2017	1	22	18	13	2017-01-23T01:13:00Z	3	3.5	1.681	24.85	196	CTD	NovaSeq_150PE	SAMN15783156
P182016_093_meta	33RO20161119	P18	-64.5006	-103	2017	1	23	1	20	2017-01-23T08:20:00Z	3	3.2	1.699	24.73	197	CTD	NovaSeq_150PE	SAMN15783157
P182016_094_meta	33RO20161119	P18	-65.0035	-102.999	2017	1	23	8	32	2017-01-23T15:32:00Z	4	1.7	1.388	23.16	198	CTD	NovaSeq_150PE	SAMN15783158
P182016_095_meta	33RO20161119	P18	-65.984	-103	2017	1	23	22	17	2017-01-24T05:17:00Z	3	2.6	1.546	23.98	200	CTD	NovaSeq_150PE	SAMN15783159
P182016_096_meta	33RO20161119	P18	-66.9973	-102.998	2017	1	24	9	35	2017-01-24T16:35:00Z	3	2.13	1.317	21.64	202	CTD	NovaSeq_150PE	SAMN15783160
P182016_097_meta	33RO20161119	P18	-67.5011	-103.021	2017	1	24	23	0	2017-01-25T06:00:00Z	3	2	1.42	22.1	203	CTD	NovaSeq_150PE	SAMN15783161
P182016_098_meta	33RO20161119	P18	-67.9998	-103	2017	1	25	7	35	2017-01-25T14:35:00Z	3	1.5	1.535	23.72	204	CTD	NovaSeq_150PE	SAMN15783162
P182016_099_meta	33RO20161119	P18	-68.5011	-103.027	2017	1	25	15	17	2017-01-25T22:17:00Z	3	1.5	1.763	26.16	205	CTD	NovaSeq_150PE	SAMN15783163
P182016_100_meta	33RO20161119	P18	-69.0007	-103.001	2017	1	26	5	37	2017-01-26T12:37:00Z	2	-0.1	1.665	25.07	206	CTD	NovaSeq_150PE	SAMN15783164
P182016_101_meta	33RO20161119	P18	-69.6071	-102.988	2017	1	26	14	20	2017-01-26T21:20:00Z	2	-0.1	1.702	25.26	207	CTD	NovaSeq_150PE	SAMN15783165
P182016_102_meta	33RO20161119	P18	-69.5079	-103.029	2017	1	26	12	55	2017-01-26T19:55:00Z	1	0.4	1.733	25.36	208	CTD	NovaSeq_150PE	SAMN15783166
P182016_103_meta	33RO20161119	P18	-69.6873	-102.018	2017	1	27	4	16	2017-01-27T11:16:00Z	2	0.7	1.637	24.92	209	CTD	NovaSeq_150PE	SAMN15783167
P182016_104_meta	33RO20161119	P18	-69.8984	-100.671	2017	1	27	14	57	2017-01-27T21:57:00Z	2	0.3	1.655	25.16	210	CTD	NovaSeq_150PE	SAMN15783168
P182016_105_meta	33RO20161119	P18	-70.0003	-100.241	2017	1	27	21	45	2017-01-28T04:45:00Z	3	0.2	1.63	24.76	211	CTD	NovaSeq_150PE	SAMN15783169
C132020_001_meta	33RO20200321	C13.5/A13.5	-34.4433	17.1408	2020	3	21	20	30	2020-03-21T18:30:00Z	7	21.1	NA	NA	NA	underway	NovaSeq_150PE	SAMN16861196
C132020_002_meta	33RO20200321	C13.5/A13.5	-35.3207	14.8558	2020	3	22	6	46	2020-03-22T04:46:00Z	7	20	NA	NA	NA	underway	NovaSeq_150PE	SAMN16861197
C132020_003_meta	33RO20200321	C13.5/A13.5	-35.6476	14.0131	2020	3	22	10	26	2020-03-22T08:26:00Z	7	20.31	NA	NA	NA	underway	NovaSeq_150PE	SAMN16861198
C132020_004_meta	33RO20200321	C13.5/A13.5	-35.7863	13.6558	2020	3	22	12	1	2020-03-22T10:01:00Z	7	20.418	NA	NA	NA	underway	NovaSeq_150PE	SAMN16861199
C132020_005_meta	33RO20200321	C13.5/A13.5	-36.2242	12.8053	2020	3	22	18	24	2020-03-22T16:24:00Z	7	20.654	NA	NA	NA	underway	NovaSeq_150PE	SAMN16861200
C132020_006_meta	33RO20200321	C13.5/A13.5	-36.4628	12.4127	2020	3	22	20	20	2020-03-22T18:20:00Z	7	20.734	NA	NA	NA	underway	NovaSeq_150PE	SAMN16861201
C132020_007_meta	33RO20200321	C13.5/A13.5	-37.8223	10.266	2020	3	22	7	21	2020-03-22T05:21:00Z	7	19.66	NA	NA	NA	underway	NovaSeq_150PE	SAMN16861202
C132020_008_meta	33RO20200321	C13.5/A13.5	-38.414	9.24016	2020	3	23	12	36	2020-03-23T10:36:00Z	7	20.2	NA	NA	NA	underway	NovaSeq_150PE	SAMN16861203
C132020_009_meta	33RO20200321	C13.5/A13.5	-38.9421	7.98414	2020	3	23	18	43	2020-03-23T16:43:00Z	7	18.79	NA	NA	NA	underway	NovaSeq_150PE	SAMN16861204
C132020_010_meta	33RO20200321	C13.5/A13.5	-39.1204	7.56051	2020	3	23	20	27	2020-03-23T18:27:00Z	7	18.857	NA	NA	NA	underway	NovaSeq_150PE	SAMN16861205
C132020_011_meta	33RO20200321	C13.5/A13.5	-39.2629	7.21598	2020	3	23	22	0	2020-03-23T20:00:00Z	7	19.004	NA	NA	NA	underway	NovaSeq_150PE	SAMN16861206
C132020_012_meta	33RO20200321	C13.5/A13.5	-40.2363	4.86602	2020	3	24	8	7	2020-03-24T06:07:00Z	7	16.407	NA	NA	NA	underway	NovaSeq_150PE	SAMN16861207
C132020_013_meta	33RO20200321	C13.5/A13.5	-40.7635	3.581	2020	3	24	13	39	2020-03-24T11:39:00Z	7	13.686	NA	NA	NA	underway	NovaSeq_150PE	SAMN16861208
C132020_014_meta	33RO20200321	C13.5/A13.5	-41.0046	3.00118	2020	3	24	19	0	2020-03-24T17:00:00Z	7	13.337	NA	NA	NA	underway	NovaSeq_150PE	SAMN16861209
C132020_015_meta	33RO20200321	C13.5/A13.5	-41.4972	2.99898	2020	3	24	21	40	2020-03-24T19:40:00Z	7	13.979	NA	NA	1	underway	NovaSeq_150PE	SAMN16861210
C132020_017_meta	33RO20200321	C13.5/A13.5	-39.9742	2.44605	2020	3	25	7	56	2020-03-25T05:56:00Z	7	14.606	NA	NA	2	underway	NovaSeq_150PE	SAMN16861211
C132020_018_meta	33RO20200321	C13.5/A13.5	-39.4065	2.37231	2020	3	25	10	41	2020-03-25T08:41:00Z	7	15.092	NA	NA	NA	underway	NovaSeq_150PE	SAMN16861212
C132020_019_meta	33RO20200321	C13.5/A13.5	-38.803	2.24433	2020	3	25	13	44	2020-03-25T11:44:00Z	7	16.765	NA	NA	NA	underway	NovaSeq_150PE	SAMN16861213
C132020_020_meta	33RO20200321	C13.5/A13.5	-38.4504	2.11612	2020	3	25	15	30	2020-03-25T13:30:00Z	7	17.214	NA	NA	NA	underway	NovaSeq_150PE	SAMN16861214
C132020_021v1_meta	33RO20200321	C13.5/A13.5	-38.0947	1.95863	2020	3	25	17	22	2020-03-25T15:22:00Z	7	17.496	NA	NA	NA	underway	NovaSeq_150PE	SAMN16861215
C132020_021v2_meta	33RO20200321	C13.5/A13.5	-38.0947	1.95863	2020	3	25	17	22	2020-03-25T15:22:00Z	7	17.496	NA	NA	NA	underway	NovaSeq_150PE	SAMN16861216
C132020_022v1_meta	33RO20200321	C13.5/A13.5	-37.5891	1.6433	2020	3	25	20	6	2020-03-25T18:06:00Z	7	18.217	NA	NA	NA	underway	NovaSeq_150PE	SAMN16861217
C132020_022v2_meta	33RO20200321	C13.5/A13.5	-37.5891	1.6433	2020	3	25	20	6	2020-03-25T18:06:00Z	7	18.217	NA	NA	NA	underway	NovaSeq_150PE	SAMN16861218
C132020_023v1_meta	33RO20200321	C13.5/A13.5	-37.312	1.38666	2020	3	25	21	44	2020-03-25T19:44:00Z	7	19.075	NA	NA	NA	underway	NovaSeq_150PE	SAMN16861219
C132020_023v2_meta	33RO20200321	C13.5/A13.5	-37.312	1.38666	2020	3	25	21	44	2020-03-25T19:44:00Z	7	19.075	NA	NA	NA	underway	NovaSeq_150PE	SAMN16861220
C132020_024_meta	33RO20200321	C13.5/A13.5	-36.9997	1.00132	2020	3	25	0	13	2020-03-25T22:13:00Z	7	19.187	NA	NA	3	underway	NovaSeq_150PE	SAMN16861221
C132020_025v1_meta	33RO20200321	C13.5/A13.5	-36.2982	0.999163	2020	3	26	7	34	2020-03-26T05:34:00Z	7	19.596	NA	NA	NA	underway	NovaSeq_150PE	SAMN16861222
C132020_025v2_meta	33RO20200321	C13.5/A13.5	-36.2982	0.999163	2020	3	26	7	34	2020-03-26T05:34:00Z	7	19.596	NA	NA	NA	underway	NovaSeq_150PE	SAMN16861223
C132020_026_meta	33RO20200321	C13.5/A13.5	-36.014	1.0081	2020	3	26	13	50	2020-03-26T11:50:00Z	7	19.649	NA	NA	4	underway	NovaSeq_150PE	SAMN16861224
C132020_027_meta	33RO20200321	C13.5/A13.5	-35.5002	0.997005	2020	3	26	20	33	2020-03-26T18:33:00Z	7	19.574	NA	NA	5	underway	NovaSeq_150PE	SAMN16861225
C132020_028v1_meta	33RO20200321	C13.5/A13.5	-35.1635	1.00101	2020	3	26	22	28	2020-03-26T20:28:00Z	7	19.87	NA	NA	NA	underway	NovaSeq_150PE	SAMN16861226
C132020_028v2_meta	33RO20200321	C13.5/A13.5	-35.1635	1.00101	2020	3	26	22	28	2020-03-26T20:28:00Z	7	19.87	NA	NA	NA	underway	NovaSeq_150PE	SAMN16861227
C132020_029v1_meta	33RO20200321	C13.5/A13.5	-33.9346	1.03033	2020	3	27	7	58	2020-03-27T05:58:00Z	7	21.129	NA	NA	6	underway	NovaSeq_150PE	SAMN16861228
C132020_029v2_meta	33RO20200321	C13.5/A13.5	-33.9346	1.03033	2020	3	27	7	58	2020-03-27T05:58:00Z	7	21.129	NA	NA	6	underway	NovaSeq_150PE	SAMN16861229
C132020_030v1_meta	33RO20200321	C13.5/A13.5	-32.9999	1.00061	2020	3	27	14	15	2020-03-27T12:15:00Z	7	21.417	NA	NA	7	underway	NovaSeq_150PE	SAMN16861230
C132020_030v2_meta	33RO20200321	C13.5/A13.5	-32.9999	1.00061	2020	3	27	14	15	2020-03-27T12:15:00Z	7	21.417	NA	NA	7	underway	NovaSeq_150PE	SAMN16861231
C132020_031_meta	33RO20200321	C13.5/A13.5	-32.4033	1.00023	2020	3	27	19	43	2020-03-27T17:43:00Z	7	21.669	NA	NA	NA	underway	NovaSeq_150PE	SAMN16861232
C132020_032v1_meta	33RO20200321	C13.5/A13.5	-32.0005	0.998152	2020	3	27	21	40	2020-03-27T19:40:00Z	7	21.768	NA	NA	8	underway	NovaSeq_150PE	SAMN16861233
C132020_032v2_meta	33RO20200321	C13.5/A13.5	-32.0005	0.998152	2020	3	27	21	40	2020-03-27T19:40:00Z	7	21.768	NA	NA	8	underway	NovaSeq_150PE	SAMN16861234
C132020_033_meta	33RO20200321	C13.5/A13.5	-31.116	-0.391462	2020	3	28	7	25	2020-03-28T06:25:00Z	7	22.349	NA	NA	NA	underway	NovaSeq_150PE	SAMN16861235
C132020_034_meta	33RO20200321	C13.5/A13.5	-30.4759	-1.38637	2020	3	28	13	28	2020-03-28T12:28:00Z	7	23.602	NA	NA	NA	underway	NovaSeq_150PE	SAMN16861236
C132020_035_meta	33RO20200321	C13.5/A13.5	-30.0204	-2.09395	2020	3	28	16	7	2020-03-28T15:07:00Z	7	23.503	NA	NA	NA	underway	NovaSeq_150PE	SAMN16861237
C132020_036_meta	33RO20200321	C13.5/A13.5	-29.6133	-2.72212	2020	3	28	19	24	2020-03-28T18:24:00Z	7	23.496	NA	NA	NA	underway	NovaSeq_150PE	SAMN16861238
C132020_037v1_meta	33RO20200321	C13.5/A13.5	-29.3983	-3.05259	2020	3	28	21	16	2020-03-28T20:16:00Z	7	23.457	NA	NA	NA	underway	NovaSeq_150PE	SAMN16861239
C132020_037v2_meta	33RO20200321	C13.5/A13.5	-29.3983	-3.05259	2020	3	28	21	16	2020-03-28T20:16:00Z	7	23.457	NA	NA	NA	underway	NovaSeq_150PE	SAMN16861240
C132020_038_meta	33RO20200321	C13.5/A13.5	-28.1052	-5.02741	2020	3	29	7	15	2020-03-29T06:15:00Z	7	23.598	NA	NA	NA	underway	NovaSeq_150PE	SAMN16861241
C132020_039_meta	33RO20200321	C13.5/A13.5	-27.7535	-5.56048	2020	3	29	10	15	2020-03-29T09:15:00Z	7	24.471	NA	NA	NA	underway	NovaSeq_150PE	SAMN16861242
C132020_040_meta	33RO20200321	C13.5/A13.5	-27.492	-5.95519	2020	3	29	12	16	2020-03-29T11:16:00Z	7	24.726	NA	NA	NA	underway	NovaSeq_150PE	SAMN16861243
C132020_041_meta	33RO20200321	C13.5/A13.5	-27.0071	-6.68657	2020	3	29	16	9	2020-03-29T15:09:00Z	7	24.452	NA	NA	NA	underway	NovaSeq_150PE	SAMN16861244
C132020_042_meta	33RO20200321	C13.5/A13.5	-26.7565	-7.06182	2020	3	29	18	21	2020-03-29T17:21:00Z	7	24.676	NA	NA	NA	underway	NovaSeq_150PE	SAMN16861245
C132020_043_meta	33RO20200321	C13.5/A13.5	-26.4984	-7.44944	2020	3	29	20	25	2020-03-29T19:25:00Z	7	25.039	NA	NA	NA	underway	NovaSeq_150PE	SAMN16861246
C132020_044_meta	33RO20200321	C13.5/A13.5	-25.0805	-9.55814	2020	3	30	7	20	2020-03-30T06:20:00Z	7	24.97	NA	NA	NA	underway	NovaSeq_150PE	SAMN16861247
C132020_045_meta	33RO20200321	C13.5/A13.5	-24.9889	-9.6923	2020	3	30	8	2	2020-03-30T07:02:00Z	7	24.944	NA	NA	NA	underway	NovaSeq_150PE	SAMN16861248
C132020_046_meta	33RO20200321	C13.5/A13.5	-24.7242	-10.0671	2020	3	30	10	0	2020-03-30T09:00:00Z	7	24.941	NA	NA	NA	underway	NovaSeq_150PE	SAMN16861249
C132020_047_meta	33RO20200321	C13.5/A13.5	-24.5792	-10.227	2020	3	30	10	55	2020-03-30T09:55:00Z	7	25.247	NA	NA	NA	underway	NovaSeq_150PE	SAMN16861250
C132020_048_meta	33RO20200321	C13.5/A13.5	-24.4112	-10.4119	2020	3	30	12	1	2020-03-30T11:01:00Z	7	25.473	NA	NA	NA	underway	NovaSeq_150PE	SAMN16861251
C132020_049_meta	33RO20200321	C13.5/A13.5	-24.2139	-10.6272	2020	3	30	13	17	2020-03-30T12:17:00Z	7	25.428	NA	NA	NA	underway	NovaSeq_150PE	SAMN16861252
C132020_050_meta	33RO20200321	C13.5/A13.5	-24.1043	-10.7479	2020	3	30	14	1	2020-03-30T13:01:00Z	7	25.606	NA	NA	NA	underway	NovaSeq_150PE	SAMN16861253
C132020_051_meta	33RO20200321	C13.5/A13.5	-23.9465	-10.9247	2020	3	30	15	58	2020-03-30T14:58:00Z	7	25.682	NA	NA	NA	underway	NovaSeq_150PE	SAMN16861254
C132020_052_meta	33RO20200321	C13.5/A13.5	-23.6519	-11.2433	2020	3	30	18	9	2020-03-30T17:09:00Z	7	25.863	NA	NA	NA	underway	NovaSeq_150PE	SAMN16861255
C132020_053v1_meta	33RO20200321	C13.5/A13.5	-23.3531	-11.5702	2020	3	30	20	8	2020-03-30T19:08:00Z	7	25.633	NA	NA	NA	underway	NovaSeq_150PE	SAMN16861256
C132020_053v2_meta	33RO20200321	C13.5/A13.5	-23.3531	-11.5702	2020	3	30	20	8	2020-03-30T19:08:00Z	7	25.633	NA	NA	NA	underway	NovaSeq_150PE	SAMN16861257
C132020_054_meta	33RO20200321	C13.5/A13.5	-21.5744	-13.4954	2020	3	31	7	6	2020-03-31T07:06:00Z	7	25.671	NA	NA	NA	underway	NovaSeq_150PE	SAMN16861258
C132020_055_meta	33RO20200321	C13.5/A13.5	-21.4325	-13.6469	2020	3	31	8	2	2020-03-31T08:02:00Z	7	25.678	NA	NA	NA	underway	NovaSeq_150PE	SAMN16861259
C132020_056_meta	33RO20200321	C13.5/A13.5	-21.2281	-13.8664	2020	3	31	9	23	2020-03-31T09:23:00Z	7	25.654	NA	NA	NA	underway	NovaSeq_150PE	SAMN16861260
C132020_057_meta	33RO20200321	C13.5/A13.5	-21.1196	-13.983	2020	3	31	10	5	2020-03-31T10:05:00Z	7	25.584	NA	NA	NA	underway	NovaSeq_150PE	SAMN16861261
C132020_058_meta	33RO20200321	C13.5/A13.5	-20.9985	-14.111	2020	3	31	11	0	2020-03-31T11:00:00Z	7	25.669	NA	NA	NA	underway	NovaSeq_150PE	SAMN16861262
C132020_059_meta	33RO20200321	C13.5/A13.5	-20.8276	-14.2981	2020	3	31	12	9	2020-03-31T12:09:00Z	7	25.803	NA	NA	NA	underway	NovaSeq_150PE	SAMN16861263
C132020_060_meta	33RO20200321	C13.5/A13.5	-20.697	-14.4414	2020	3	31	13	2	2020-03-31T13:02:00Z	7	25.828	NA	NA	NA	underway	NovaSeq_150PE	SAMN16861264
C132020_061_meta	33RO20200321	C13.5/A13.5	-20.5397	-14.6148	2020	3	31	14	5	2020-03-31T14:05:00Z	7	25.858	NA	NA	NA	underway	NovaSeq_150PE	SAMN16861265
C132020_062_meta	33RO20200321	C13.5/A13.5	-20.2548	-14.9244	2020	3	31	16	0	2020-03-31T16:00:00Z	7	25.972	NA	NA	NA	underway	NovaSeq_150PE	SAMN16861266
C132020_063_meta	33RO20200321	C13.5/A13.5	-19.9743	-15.2294	2020	3	31	18	0	2020-03-31T18:00:00Z	7	26.169	NA	NA	NA	underway	NovaSeq_150PE	SAMN16861267
C132020_064_meta	33RO20200321	C13.5/A13.5	-19.6957	-15.5146	2020	3	31	19	47	2020-03-31T19:47:00Z	7	26.106	NA	NA	NA	underway	NovaSeq_150PE	SAMN16861268
C132020_065_meta	33RO20200321	C13.5/A13.5	-18.0635	-17.3031	2020	4	1	6	58	2020-04-01T06:58:00Z	7	26.443	NA	NA	NA	underway	NovaSeq_150PE	SAMN16861269
C132020_066_meta	33RO20200321	C13.5/A13.5	-17.9119	-17.4647	2020	4	1	8	5	2020-04-01T08:05:00Z	7	26.435	NA	NA	NA	underway	NovaSeq_150PE	SAMN16861270
C132020_067_meta	33RO20200321	C13.5/A13.5	-17.5972	-17.7858	2020	4	1	10	9	2020-04-01T10:09:00Z	7	26.572	NA	NA	NA	underway	NovaSeq_150PE	SAMN16861271
C132020_068_meta	33RO20200321	C13.5/A13.5	-17.3136	-18.0727	2020	4	1	12	0	2020-04-01T12:00:00Z	7	26.741	NA	NA	NA	underway	NovaSeq_150PE	SAMN16861272
C132020_069_meta	33RO20200321	C13.5/A13.5	-17.114	-18.2764	2020	4	1	13	20	2020-04-01T13:20:00Z	7	26.782	NA	NA	NA	underway	NovaSeq_150PE	SAMN16861273
C132020_070_meta	33RO20200321	C13.5/A13.5	-17.0013	-18.3907	2020	4	1	14	11	2020-04-01T14:11:00Z	7	26.844	NA	NA	NA	underway	NovaSeq_150PE	SAMN16861274
C132020_071_meta	33RO20200321	C13.5/A13.5	-16.7041	-18.6915	2020	4	1	16	7	2020-04-01T16:07:00Z	7	27.089	NA	NA	NA	underway	NovaSeq_150PE	SAMN16861275
C132020_072_meta	33RO20200321	C13.5/A13.5	-16.392	-19.0081	2020	4	1	18	10	2020-04-01T18:10:00Z	7	27.104	NA	NA	NA	underway	NovaSeq_150PE	SAMN16861276
C132020_073v1_meta	33RO20200321	C13.5/A13.5	-16.1348	-19.2673	2020	4	1	19	50	2020-04-01T19:50:00Z	7	27.069	NA	NA	NA	underway	NovaSeq_150PE	SAMN16861277
C132020_073v2_meta	33RO20200321	C13.5/A13.5	-16.1348	-19.2673	2020	4	1	19	50	2020-04-01T19:50:00Z	7	27.069	NA	NA	NA	underway	NovaSeq_150PE	SAMN16861278
C132020_074_meta	33RO20200321	C13.5/A13.5	-14.272	-20.9843	2020	4	2	7	38	2020-04-02T07:38:00Z	7	27.374	NA	NA	NA	underway	NovaSeq_150PE	SAMN16861279
C132020_075_meta	33RO20200321	C13.5/A13.5	-14.1257	-21.1171	2020	4	2	8	34	2020-04-02T08:34:00Z	7	27.45	NA	NA	NA	underway	NovaSeq_150PE	SAMN16861280
C132020_076_meta	33RO20200321	C13.5/A13.5	-13.8545	-21.3638	2020	4	2	10	15	2020-04-02T10:15:00Z	7	27.544	NA	NA	NA	underway	NovaSeq_150PE	SAMN16861281
C132020_077_meta	33RO20200321	C13.5/A13.5	-13.7137	-21.4923	2020	4	2	11	5	2020-04-02T11:05:00Z	7	27.577	NA	NA	NA	underway	NovaSeq_150PE	SAMN16861282
C132020_078_meta	33RO20200321	C13.5/A13.5	-13.5557	-21.6351	2020	4	2	12	6	2020-04-02T12:06:00Z	7	27.768	NA	NA	NA	underway	NovaSeq_150PE	SAMN16861283
C132020_079_meta	33RO20200321	C13.5/A13.5	-13.3346	-21.8376	2020	4	2	13	28	2020-04-02T13:28:00Z	7	27.75	NA	NA	NA	underway	NovaSeq_150PE	SAMN16861284
C132020_080_meta	33RO20200321	C13.5/A13.5	-13.2537	-21.9095	2020	4	2	13	58	2020-04-02T13:58:00Z	7	27.765	NA	NA	NA	underway	NovaSeq_150PE	SAMN16861285
C132020_081_meta	33RO20200321	C13.5/A13.5	-13.0627	-22.0837	2020	4	2	15	11	2020-04-02T15:11:00Z	7	27.77	NA	NA	NA	underway	NovaSeq_150PE	SAMN16861286
C132020_083_meta	33RO20200321	C13.5/A13.5	-12.6011	-22.5229	2020	4	2	18	7	2020-04-02T18:07:00Z	7	27.959	NA	NA	NA	underway	NovaSeq_150PE	SAMN16861287
C132020_084_meta	33RO20200321	C13.5/A13.5	-12.4381	-22.6781	2020	4	2	19	9	2020-04-02T19:09:00Z	7	28.067	NA	NA	NA	underway	NovaSeq_150PE	SAMN16861288
C132020_086_meta	33RO20200321	C13.5/A13.5	-12.2751	-22.8346	2020	4	3	20	11	2020-04-03T20:11:00Z	7	28.076	NA	NA	NA	underway	NovaSeq_150PE	SAMN16861289
C132020_087_meta	33RO20200321	C13.5/A13.5	-10.4797	-24.5463	2020	4	3	6	42	2020-04-03T07:42:00Z	7	28.993	NA	NA	NA	underway	NovaSeq_150PE	SAMN16861290
C132020_088_meta	33RO20200321	C13.5/A13.5	-10.2793	-24.7354	2020	4	3	8	2	2020-04-03T09:02:00Z	7	29.008	NA	NA	NA	underway	NovaSeq_150PE	SAMN16861291
C132020_089_meta	33RO20200321	C13.5/A13.5	-9.98332	-25.0323	2020	4	3	10	6	2020-04-03T11:06:00Z	7	28.993	NA	NA	NA	underway	NovaSeq_150PE	SAMN16861292
C132020_090_meta	33RO20200321	C13.5/A13.5	-9.64018	-25.3447	2020	4	3	12	14	2020-04-03T13:14:00Z	7	28.821	NA	NA	NA	underway	NovaSeq_150PE	SAMN16861293
C132020_091_meta	33RO20200321	C13.5/A13.5	-9.35224	-25.6212	2020	4	3	14	6	2020-04-03T15:06:00Z	7	29.133	NA	NA	NA	underway	NovaSeq_150PE	SAMN16861294
C132020_092_meta	33RO20200321	C13.5/A13.5	-9.05141	-25.9094	2020	4	3	16	2	2020-04-03T17:02:00Z	7	29.287	NA	NA	NA	underway	NovaSeq_150PE	SAMN16861295
C132020_093_meta	33RO20200321	C13.5/A13.5	-8.75859	-26.1899	2020	4	3	17	56	2020-04-03T18:56:00Z	7	29.175	NA	NA	NA	underway	NovaSeq_150PE	SAMN16861296
C132020_094_meta	33RO20200321	C13.5/A13.5	-8.53935	-26.3991	2020	4	3	19	20	2020-04-03T20:20:00Z	7	29.138	NA	NA	NA	underway	NovaSeq_150PE	SAMN16861297
C132020_095v1_meta	33RO20200321	C13.5/A13.5	-8.31407	-26.6148	2020	4	3	20	47	2020-04-03T21:47:00Z	7	29.304	NA	NA	NA	underway	NovaSeq_150PE	SAMN16861298
C132020_095v2_meta	33RO20200321	C13.5/A13.5	-8.31407	-26.6148	2020	4	3	20	47	2020-04-03T21:47:00Z	7	29.304	NA	NA	NA	underway	NovaSeq_150PE	SAMN16861299
C132020_096_meta	33RO20200321	C13.5/A13.5	-6.74261	-28.0821	2020	4	4	6	55	2020-04-04T07:55:00Z	7	29.551	NA	NA	NA	underway	NovaSeq_150PE	SAMN16861300
C132020_097_meta	33RO20200321	C13.5/A13.5	-6.46401	-28.3171	2020	4	4	8	39	2020-04-04T09:39:00Z	7	29.612	NA	NA	NA	underway	NovaSeq_150PE	SAMN16861301
C132020_098_meta	33RO20200321	C13.5/A13.5	-6.26783	-28.482	2020	4	4	9	55	2020-04-04T10:55:00Z	7	29.663	NA	NA	NA	underway	NovaSeq_150PE	SAMN16861302
C132020_099_meta	33RO20200321	C13.5/A13.5	-6.04882	-28.6661	2020	4	4	11	12	2020-04-04T12:12:00Z	7	29.704	NA	NA	NA	underway	NovaSeq_150PE	SAMN16861303
C132020_100_meta	33RO20200321	C13.5/A13.5	-5.90221	-28.7892	2020	4	4	12	5	2020-04-04T13:05:00Z	7	29.712	NA	NA	NA	underway	NovaSeq_150PE	SAMN16861304
C132020_101_meta	33RO20200321	C13.5/A13.5	-5.66796	-28.9853	2020	4	4	13	30	2020-04-04T14:30:00Z	7	29.703	NA	NA	NA	underway	NovaSeq_150PE	SAMN16861305
C132020_102_meta	33RO20200321	C13.5/A13.5	-5.57776	-29.3231	2020	4	4	14	3	2020-04-04T15:03:00Z	7	29.784	NA	NA	NA	underway	NovaSeq_150PE	SAMN16861306
C132020_103v1_meta	33RO20200321	C13.5/A13.5	-5.26616	-29.3231	2020	4	4	15	57	2020-04-04T16:57:00Z	7	29.886	NA	NA	NA	underway	NovaSeq_150PE	SAMN16861307
C132020_103v2_meta	33RO20200321	C13.5/A13.5	-5.26616	-29.3231	2020	4	4	15	57	2020-04-04T16:57:00Z	7	29.886	NA	NA	NA	underway	NovaSeq_150PE	SAMN16861308
C132020_104v1_meta	33RO20200321	C13.5/A13.5	-0.398502	-33.545	2020	4	5	22	10	2020-04-05T23:10:00Z	7	29.016	NA	NA	NA	underway	NovaSeq_150PE	SAMN16861309
C132020_104v2_meta	33RO20200321	C13.5/A13.5	-0.398502	-33.545	2020	4	5	22	10	2020-04-05T23:10:00Z	7	29.016	NA	NA	NA	underway	NovaSeq_150PE	SAMN16861310
C132020_105_meta	33RO20200321	C13.5/A13.5	0.21595	-33.7149	2020	4	6	23	22	2020-04-06T00:22:00Z	7	28.931	NA	NA	NA	underway	NovaSeq_150PE	SAMN16861311
C132020_106_meta	33RO20200321	C13.5/A13.5	1.04133	-34.8808	2020	4	6	7	28	2020-04-06T08:28:00Z	7	29.036	NA	NA	NA	underway	NovaSeq_150PE	SAMN16861312
C132020_107_meta	33RO20200321	C13.5/A13.5	1.14092	-35.9782	2020	4	6	8	8	2020-04-06T09:08:00Z	7	29.031	NA	NA	NA	underway	NovaSeq_150PE	SAMN16861313
C132020_108_meta	33RO20200321	C13.5/A13.5	1.26838	-35.1023	2020	4	6	8	58	2020-04-06T09:58:00Z	7	29.071	NA	NA	NA	underway	NovaSeq_150PE	SAMN16861314
C132020_109_meta	33RO20200321	C13.5/A13.5	1.43156	-35.2613	2020	4	6	10	2	2020-04-06T11:02:00Z	7	29.138	NA	NA	NA	underway	NovaSeq_150PE	SAMN16861315
C132020_110_meta	33RO20200321	C13.5/A13.5	1.56786	-35.394	2020	4	6	10	55	2020-04-06T11:55:00Z	7	29.171	NA	NA	NA	underway	NovaSeq_150PE	SAMN16861316
C132020_111_meta	33RO20200321	C13.5/A13.5	1.74628	-35.5686	2020	4	6	12	4	2020-04-06T13:04:00Z	7	29.057	NA	NA	NA	underway	NovaSeq_150PE	SAMN16861317
C132020_112_meta	33RO20200321	C13.5/A13.5	1.9039	-35.7212	2020	4	6	13	5	2020-04-06T14:05:00Z	7	29.057	NA	NA	NA	underway	NovaSeq_150PE	SAMN16861318
C132020_113_meta	33RO20200321	C13.5/A13.5	2.04431	-35.8592	2020	4	6	14	0	2020-04-06T15:00:00Z	7	29.122	NA	NA	NA	underway	NovaSeq_150PE	SAMN16861319
C132020_114_meta	33RO20200321	C13.5/A13.5	2.3593	-36.1652	2020	4	6	16	3	2020-04-06T17:03:00Z	7	29.027	NA	NA	NA	underway	NovaSeq_150PE	SAMN16861320
C132020_115_meta	33RO20200321	C13.5/A13.5	2.6795	-36.4774	2020	4	6	18	5	2020-04-06T19:05:00Z	7	28.951	NA	NA	NA	underway	NovaSeq_150PE	SAMN16861321
C132020_116_meta	33RO20200321	C13.5/A13.5	2.71068	-36.5098	2020	4	6	18	21	2020-04-06T19:21:00Z	7	28.932	NA	NA	NA	underway	NovaSeq_150PE	SAMN16861322
C132020_117_meta	33RO20200321	C13.5/A13.5	2.94027	-36.7321	2020	4	6	20	5	2020-04-06T21:05:00Z	7	28.857	NA	NA	NA	underway	NovaSeq_150PE	SAMN16861323
C132020_118v1_meta	33RO20200321	C13.5/A13.5	3.16513	-36.95	2020	4	6	21	27	2020-04-06T22:27:00Z	7	28.895	NA	NA	NA	underway	NovaSeq_150PE	SAMN16861324
C132020_118v2_meta	33RO20200321	C13.5/A13.5	3.16513	-36.95	2020	4	6	21	27	2020-04-06T22:27:00Z	7	28.895	NA	NA	NA	underway	NovaSeq_150PE	SAMN16861325
C132020_120_meta	33RO20200321	C13.5/A13.5	4.86214	-38.5434	2020	4	7	6	59	2020-04-07T08:59:00Z	7	28.585	NA	NA	NA	underway	NovaSeq_150PE	SAMN16861326
C132020_121_meta	33RO20200321	C13.5/A13.5	5.18407	-38.8292	2020	4	7	9	4	2020-04-07T11:04:00Z	7	28.575	NA	NA	NA	underway	NovaSeq_150PE	SAMN16861327
C132020_122_meta	33RO20200321	C13.5/A13.5	5.5179	-39.1225	2020	4	7	11	6	2020-04-07T13:06:00Z	7	28.621	NA	NA	NA	underway	NovaSeq_150PE	SAMN16861328
C132020_123_meta	33RO20200321	C13.5/A13.5	5.81784	-39.3858	2020	4	7	12	57	2020-04-07T14:56:00Z	7	28.592	NA	NA	NA	underway	NovaSeq_150PE	SAMN16861329
C132020_124_meta	33RO20200321	C13.5/A13.5	6.13483	-39.6659	2020	4	7	15	5	2020-04-07T17:05:00Z	7	28.56	NA	NA	NA	underway	NovaSeq_150PE	SAMN16861330
C132020_125_meta	33RO20200321	C13.5/A13.5	6.44987	-39.947	2020	4	7	17	0	2020-04-07T19:00:00Z	7	28.501	NA	NA	NA	underway	NovaSeq_150PE	SAMN16861331
C132020_126_meta	33RO20200321	C13.5/A13.5	6.76817	-40.2311	2020	4	7	19	2	2020-04-07T21:02:00Z	7	28.238	NA	NA	NA	underway	NovaSeq_150PE	SAMN16861332
C132020_127_meta	33RO20200321	C13.5/A13.5	6.89063	-40.3404	2020	4	7	19	48	2020-04-07T21:48:00Z	7	28.13	NA	NA	NA	underway	NovaSeq_150PE	SAMN16861333
C132020_128v1_meta	33RO20200321	C13.5/A13.5	7.04589	-40.4792	2020	4	7	20	45	2020-04-07T22:45:00Z	7	27.978	NA	NA	NA	underway	NovaSeq_150PE	SAMN16861334
C132020_128v2_meta	33RO20200321	C13.5/A13.5	7.04589	-40.4792	2020	4	7	20	45	2020-04-07T22:45:00Z	7	27.978	NA	NA	NA	underway	NovaSeq_150PE	SAMN16861335
C132020_129_meta	33RO20200321	C13.5/A13.5	7.25134	-40.6635	2020	4	7	22	3	2020-04-07T00:03:00Z	7	27.617	NA	NA	NA	underway	NovaSeq_150PE	SAMN16861336
C132020_130_meta	33RO20200321	C13.5/A13.5	7.40273	-40.7977	2020	4	7	23	1	2020-04-07T01:01:00Z	7	27.762	NA	NA	NA	underway	NovaSeq_150PE	SAMN16861337
C132020_131_meta	33RO20200321	C13.5/A13.5	8.5724	-41.8727	2020	4	8	6	47	2020-04-08T08:47:00Z	7	27.339	NA	NA	NA	underway	NovaSeq_150PE	SAMN16861338
C132020_132_meta	33RO20200321	C13.5/A13.5	8.83135	-42.1177	2020	4	8	8	58	2020-04-08T10:58:00Z	7	26.674	NA	NA	NA	underway	NovaSeq_150PE	SAMN16861339
C132020_133_meta	33RO20200321	C13.5/A13.5	9.00118	-42.2791	2020	4	8	10	8	2020-04-08T12:08:00Z	7	26.937	NA	NA	NA	underway	NovaSeq_150PE	SAMN16861340
C132020_134_meta	33RO20200321	C13.5/A13.5	9.15038	-42.4193	2020	4	8	11	7	2020-04-08T13:07:00Z	7	26.813	NA	NA	NA	underway	NovaSeq_150PE	SAMN16861341
C132020_135_meta	33RO20200321	C13.5/A13.5	9.42614	-42.6819	2020	4	8	12	58	2020-04-08T14:58:00Z	7	26.777	NA	NA	NA	underway	NovaSeq_150PE	SAMN16861342
C132020_136_meta	33RO20200321	C13.5/A13.5	9.73972	-42.9776	2020	4	8	15	4	2020-04-08T17:04:00Z	7	26.643	NA	NA	NA	underway	NovaSeq_150PE	SAMN16861343
C132020_137_meta	33RO20200321	C13.5/A13.5	10.0046	-43.2286	2020	4	8	17	0	2020-04-08T19:00:00Z	7	26.507	NA	NA	NA	underway	NovaSeq_150PE	SAMN16861344
C132020_138_meta	33RO20200321	C13.5/A13.5	10.3149	-43.5241	2020	4	8	19	2	2020-04-08T21:02:00Z	7	26.359	NA	NA	NA	underway	NovaSeq_150PE	SAMN16861345
C132020_139v1_meta	33RO20200321	C13.5/A13.5	10.5632	-43.759	2020	4	8	20	37	2020-04-08T22:37:00Z	7	26.146	NA	NA	NA	underway	NovaSeq_150PE	SAMN16861346
C132020_139v2_meta	33RO20200321	C13.5/A13.5	10.5632	-43.759	2020	4	8	20	37	2020-04-08T22:37:00Z	7	26.146	NA	NA	NA	underway	NovaSeq_150PE	SAMN16861347
C132020_140_meta	33RO20200321	C13.5/A13.5	10.7642	-43.9498	2020	4	8	21	53	2020-04-08T23:53:00Z	7	25.994	NA	NA	NA	underway	NovaSeq_150PE	SAMN16861348
C132020_141_meta	33RO20200321	C13.5/A13.5	12.2462	-45.3002	2020	4	9	7	3	2020-04-09T09:03:00Z	7	25.898	NA	NA	NA	underway	NovaSeq_150PE	SAMN16861349
C132020_142_meta	33RO20200321	C13.5/A13.5	12.5424	-45.567	2020	4	9	9	0	2020-04-09T11:00:00Z	7	25.783	NA	NA	NA	underway	NovaSeq_150PE	SAMN16861350
C132020_143_meta	33RO20200321	C13.5/A13.5	12.885	-45.877	2020	4	9	11	7	2020-04-09T13:07:00Z	7	25.822	NA	NA	NA	underway	NovaSeq_150PE	SAMN16861351
C132020_144_meta	33RO20200321	C13.5/A13.5	13.1715	-46.1435	2020	4	9	12	57	2020-04-09T14:57:00Z	7	25.99	NA	NA	NA	underway	NovaSeq_150PE	SAMN16861352
C132020_145_meta	33RO20200321	C13.5/A13.5	13.498	-46.4609	2020	4	9	15	5	2020-04-09T17:05:00Z	7	26.027	NA	NA	NA	underway	NovaSeq_150PE	SAMN16861353
C132020_146_meta	33RO20200321	C13.5/A13.5	13.7891	-46.7432	2020	4	9	16	58	2020-04-09T18:58:00Z	7	25.999	NA	NA	NA	underway	NovaSeq_150PE	SAMN16861354
C132020_147_meta	33RO20200321	C13.5/A13.5	13.9628	-46.9126	2020	4	9	18	5	2020-04-09T20:05:00Z	7	25.945	NA	NA	NA	underway	NovaSeq_150PE	SAMN16861355
C132020_148_meta	33RO20200321	C13.5/A13.5	14.1064	-47.0514	2020	4	9	18	59	2020-04-09T20:59:00Z	7	25.961	NA	NA	NA	underway	NovaSeq_150PE	SAMN16861356
C132020_150v1_meta	33RO20200321	C13.5/A13.5	14.4177	-47.3554	2020	4	9	20	51	2020-04-09T22:51:00Z	7	25.871	NA	NA	NA	underway	NovaSeq_150PE	SAMN16861357
C132020_150v2_meta	33RO20200321	C13.5/A13.5	14.4177	-47.3554	2020	4	9	20	51	2020-04-09T22:51:00Z	7	25.871	NA	NA	NA	underway	NovaSeq_150PE	SAMN16861358
C132020_151_meta	33RO20200321	C13.5/A13.5	16.0456	-49.0142	2020	4	10	6	19	2020-04-10T09:19:00Z	7	25.981	NA	NA	NA	underway	NovaSeq_150PE	SAMN16861359
C132020_152_meta	33RO20200321	C13.5/A13.5	16.3107	-49.292	2020	4	10	8	4	2020-04-10T11:04:00Z	7	26.146	NA	NA	NA	underway	NovaSeq_150PE	SAMN16861360
C132020_153_meta	33RO20200321	C13.5/A13.5	16.461	-49.4497	2020	4	10	9	5	2020-04-10T12:05:00Z	7	26.244	NA	NA	NA	underway	NovaSeq_150PE	SAMN16861361
C132020_154_meta	33RO20200321	C13.5/A13.5	16.6157	-49.613	2020	4	10	10	7	2020-04-10T13:07:00Z	7	26.216	NA	NA	NA	underway	NovaSeq_150PE	SAMN16861362
C132020_155_meta	33RO20200321	C13.5/A13.5	16.9081	-49.9221	2020	4	10	12	0	2020-04-10T15:00:00Z	7	26.296	NA	NA	NA	underway	NovaSeq_150PE	SAMN16861363
C132020_156_meta	33RO20200321	C13.5/A13.5	17.2533	-50.2839	2020	4	10	14	8	2020-04-10T17:08:00Z	7	26.426	NA	NA	NA	underway	NovaSeq_150PE	SAMN16861364
C132020_157_meta	33RO20200321	C13.5/A13.5	17.5592	-50.6093	2020	4	10	16	0	2020-04-10T19:00:00Z	7	26.462	NA	NA	NA	underway	NovaSeq_150PE	SAMN16861365
C132020_158_meta	33RO20200321	C13.5/A13.5	17.7461	-50.8056	2020	4	10	17	9	2020-04-10T20:09:00Z	7	26.421	NA	NA	NA	underway	NovaSeq_150PE	SAMN16861366
C132020_159_meta	33RO20200321	C13.5/A13.5	17.8838	-50.9528	2020	4	10	18	1	2020-04-10T21:01:00Z	7	26.504	NA	NA	NA	underway	NovaSeq_150PE	SAMN16861367
C132020_160v1_meta	33RO20200321	C13.5/A13.5	18.1903	-51.2786	2020	4	10	20	2	2020-04-10T23:02:00Z	7	26.634	NA	NA	NA	underway	NovaSeq_150PE	SAMN16861368
C132020_160v2_meta	33RO20200321	C13.5/A13.5	18.1903	-51.2786	2020	4	10	20	2	2020-04-10T23:02:00Z	7	26.634	NA	NA	NA	underway	NovaSeq_150PE	SAMN16861369
C132020_161_meta	33RO20200321	C13.5/A13.5	19.7586	-52.9494	2020	4	11	6	23	2020-04-11T09:23:00Z	7	26.127	NA	NA	NA	underway	NovaSeq_150PE	SAMN16861370
C132020_162_meta	33RO20200321	C13.5/A13.5	20.0015	-53.2096	2020	4	11	8	4	2020-04-11T11:04:00Z	7	26.048	NA	NA	NA	underway	NovaSeq_150PE	SAMN16861371
C132020_163_meta	33RO20200321	C13.5/A13.5	20.3046	-53.5355	2020	4	11	10	10	2020-04-11T13:10:00Z	7	25.97	NA	NA	NA	underway	NovaSeq_150PE	SAMN16861372
C132020_164_meta	33RO20200321	C13.5/A13.5	20.5785	-53.8304	2020	4	11	12	1	2020-04-11T15:01:00Z	7	25.793	NA	NA	NA	underway	NovaSeq_150PE	SAMN16861373
C132020_165_meta	33RO20200321	C13.5/A13.5	20.7304	-53.9922	2020	4	11	13	1	2020-04-11T16:01:00Z	7	25.705	NA	NA	NA	underway	NovaSeq_150PE	SAMN16861374
C132020_166_meta	33RO20200321	C13.5/A13.5	20.8855	-54.1597	2020	4	11	14	1	2020-04-11T17:01:00Z	7	25.868	NA	NA	NA	underway	NovaSeq_150PE	SAMN16861375
C132020_167_meta	33RO20200321	C13.5/A13.5	21.0387	-54.3252	2020	4	11	15	1	2020-04-11T18:01:00Z	7	25.897	NA	NA	NA	underway	NovaSeq_150PE	SAMN16861376
C132020_168_meta	33RO20200321	C13.5/A13.5	21.1901	-54.4904	2020	4	11	16	0	2020-04-11T19:00:00Z	7	25.741	NA	NA	NA	underway	NovaSeq_150PE	SAMN16861377
C132020_169_meta	33RO20200321	C13.5/A13.5	21.341	-54.6539	2020	4	11	17	0	2020-04-11T20:00:00Z	7	25.772	NA	NA	NA	underway	NovaSeq_150PE	SAMN16861378
C132020_170_meta	33RO20200321	C13.5/A13.5	21.4905	-54.8027	2020	4	11	17	58	2020-04-11T20:58:00Z	7	25.753	NA	NA	NA	underway	NovaSeq_150PE	SAMN16861379
C132020_171_meta	33RO20200321	C13.5/A13.5	21.6496	-54.9884	2020	4	11	19	0	2020-04-11T22:00:00Z	7	26.111	NA	NA	NA	underway	NovaSeq_150PE	SAMN16861380
C132020_173v1_meta	33RO20200321	C13.5/A13.5	21.8786	-55.2367	2020	4	11	20	35	2020-04-11T23:35:00Z	7	25.737	NA	NA	NA	underway	NovaSeq_150PE	SAMN16861381
C132020_173v2_meta	33RO20200321	C13.5/A13.5	21.8786	-55.2367	2020	4	11	20	35	2020-04-11T23:35:00Z	7	25.737	NA	NA	NA	underway	NovaSeq_150PE	SAMN16861382
C132020_174_meta	33RO20200321	C13.5/A13.5	23.351	-56.8475	2020	4	12	6	32	2020-04-12T09:32:00Z	7	25.468	NA	NA	NA	underway	NovaSeq_150PE	SAMN16861383
C132020_175_meta	33RO20200321	C13.5/A13.5	23.548	-57.0629	2020	4	12	8	5	2020-04-12T11:05:00Z	7	25.48	NA	NA	NA	underway	NovaSeq_150PE	SAMN16861384
C132020_177_meta	33RO20200321	C13.5/A13.5	23.8489	-57.3942	2020	4	12	10	8	2020-04-12T13:08:00Z	7	25.133	NA	NA	NA	underway	NovaSeq_150PE	SAMN16861385
C132020_178_meta	33RO20200321	C13.5/A13.5	23.976	-57.5345	2020	4	12	11	2	2020-04-12T14:02:00Z	7	25.084	NA	NA	NA	underway	NovaSeq_150PE	SAMN16861386
C132020_179_meta	33RO20200321	C13.5/A13.5	24.1241	-57.6921	2020	4	12	12	3	2020-04-12T15:03:00Z	7	24.52	NA	NA	NA	underway	NovaSeq_150PE	SAMN16861387
C132020_180_meta	33RO20200321	C13.5/A13.5	24.4389	-58.021	2020	4	12	14	5	2020-04-12T17:05:00Z	7	24.625	NA	NA	NA	underway	NovaSeq_150PE	SAMN16861388
C132020_181_meta	33RO20200321	C13.5/A13.5	24	-58.1859	2020	4	12	15	7	2020-04-12T18:07:00Z	7	24.237	NA	NA	NA	underway	NovaSeq_150PE	SAMN16861389
C132020_182_meta	33RO20200321	C13.5/A13.5	24.7462	-58.3426	2020	4	12	16	5	2020-04-12T19:05:00Z	7	24.87	NA	NA	NA	underway	NovaSeq_150PE	SAMN16861390
C132020_183_meta	33RO20200321	C13.5/A13.5	24.8921	-58.4953	2020	4	12	17	3	2020-04-12T20:03:00Z	7	24.469	NA	NA	NA	underway	NovaSeq_150PE	SAMN16861391
C132020_184_meta	33RO20200321	C13.5/A13.5	25.0322	-58.6742	2020	4	12	18	5	2020-04-12T21:05:00Z	7	24.305	NA	NA	NA	underway	NovaSeq_150PE	SAMN16861392
C132020_185_meta	33RO20200321	C13.5/A13.5	25.1337	-58.8737	2020	4	12	19	3	2020-04-12T22:03:00Z	7	24.298	NA	NA	NA	underway	NovaSeq_150PE	SAMN16861393
C132020_186_meta	33RO20200321	C13.5/A13.5	25.2328	-59.0698	2020	4	12	20	4	2020-04-12T23:04:00Z	7	24.37	NA	NA	NA	underway	NovaSeq_150PE	SAMN16861394
C132020_187_meta	33RO20200321	C13.5/A13.5	25.3011	-59.2016	2020	4	12	20	45	2020-04-12T23:45:00Z	7	24.306	NA	NA	NA	underway	NovaSeq_150PE	SAMN16861395
C132020_188_meta	33RO20200321	C13.5/A13.5	26.2769	-61.148	2020	4	13	6	40	2020-04-13T09:40:00Z	7	23.183	NA	NA	NA	underway	NovaSeq_150PE	SAMN16861396
C132020_189_meta	33RO20200321	C13.5/A13.5	26.4235	-61.437	2020	4	13	8	9	2020-04-13T11:09:00Z	7	23.416	NA	NA	NA	underway	NovaSeq_150PE	SAMN16861397
C132020_190_meta	33RO20200321	C13.5/A13.5	26.5976	-61.7868	2020	4	13	9	56	2020-04-13T12:56:00Z	7	23.054	NA	NA	NA	underway	NovaSeq_150PE	SAMN16861398
C132020_191_meta	33RO20200321	C13.5/A13.5	26.7177	-62.0257	2020	4	13	11	9	2020-04-13T14:09:00Z	7	23.589	NA	NA	NA	underway	NovaSeq_150PE	SAMN16861399
C132020_192_meta	33RO20200321	C13.5/A13.5	26.8013	-62.195	2020	4	13	12	1	2020-04-13T15:01:00Z	7	23.634	NA	NA	NA	underway	NovaSeq_150PE	SAMN16861400
C132020_193_meta	33RO20200321	C13.5/A13.5	26.9916	-62.5772	2020	4	13	14	0	2020-04-13T17:00:00Z	7	23.693	NA	NA	NA	underway	NovaSeq_150PE	SAMN16861401
C132020_195_meta	33RO20200321	C13.5/A13.5	27.198	-62.9906	2020	4	13	16	7	2020-04-13T19:07:00Z	7	23.848	NA	NA	NA	underway	NovaSeq_150PE	SAMN16861402
C132020_196_meta	33RO20200321	C13.5/A13.5	27.2809	-63.1578	2020	4	13	17	0	2020-04-13T20:00:00Z	7	23.787	NA	NA	NA	underway	NovaSeq_150PE	SAMN16861403
C132020_197_meta	33RO20200321	C13.5/A13.5	27.3824	-63.3616	2020	4	13	18	1	2020-04-13T21:01:00Z	7	23.771	NA	NA	NA	underway	NovaSeq_150PE	SAMN16861404
C132020_198_meta	33RO20200321	C13.5/A13.5	27.4838	-63.5675	2020	4	13	19	3	2020-04-13T22:03:00Z	7	22.834	NA	NA	NA	underway	NovaSeq_150PE	SAMN16861405
C132020_199_meta	33RO20200321	C13.5/A13.5	27.5796	-63.7651	2020	4	13	20	1	2020-04-13T23:01:00Z	7	23.003	NA	NA	NA	underway	NovaSeq_150PE	SAMN16861406
C132020_200v1_meta	33RO20200321	C13.5/A13.5	27.6589	-63.9201	2020	4	13	20	49	2020-04-13T23:49:00Z	7	23.75	NA	NA	NA	underway	NovaSeq_150PE	SAMN16861407
C132020_200v2_meta	33RO20200321	C13.5/A13.5	27.6589	-63.9201	2020	4	13	20	49	2020-04-13T23:49:00Z	7	23.75	NA	NA	NA	underway	NovaSeq_150PE	SAMN16861408
C132020_201_meta	33RO20200321	C13.5/A13.5	28.7014	-66.0397	2020	4	14	5	56	2020-04-14T09:56:00Z	7	21.777	NA	NA	NA	underway	NovaSeq_150PE	SAMN16861409
C132020_202_meta	33RO20200321	C13.5/A13.5	28.8096	-66.259	2020	4	14	7	1	2020-04-14T11:01:00Z	7	22.054	NA	NA	NA	underway	NovaSeq_150PE	SAMN16861410
C132020_203_meta	33RO20200321	C13.5/A13.5	28.9324	-66.5123	2020	4	14	8	17	2020-04-14T12:17:00Z	7	22.031	NA	NA	NA	underway	NovaSeq_150PE	SAMN16861411
C132020_204_meta	33RO20200321	C13.5/A13.5	29.019	-66.6885	2020	4	14	9	10	2020-04-14T13:10:00Z	7	21.964	NA	NA	NA	underway	NovaSeq_150PE	SAMN16861412
C132020_205_meta	33RO20200321	C13.5/A13.5	29.1264	-66.9099	2020	4	14	10	15	2020-04-14T14:15:00Z	7	21.927	NA	NA	NA	underway	NovaSeq_150PE	SAMN16861413
C132020_206_meta	33RO20200321	C13.5/A13.5	29.1948	-67.0489	2020	4	14	10	56	2020-04-14T14:56:00Z	7	21.947	NA	NA	NA	underway	NovaSeq_150PE	SAMN16861414
C132020_207_meta	33RO20200321	C13.5/A13.5	29.3021	-67.27	2020	4	14	12	3	2020-04-14T16:03:00Z	7	21.826	NA	NA	NA	underway	NovaSeq_150PE	SAMN16861415
C132020_208_meta	33RO20200321	C13.5/A13.5	29.436	-67.4263	2020	4	14	13	1	2020-04-14T17:01:00Z	7	21.848	NA	NA	NA	underway	NovaSeq_150PE	SAMN16861416
C132020_209_meta	33RO20200321	C13.5/A13.5	29.591	-67.5679	2020	4	14	14	0	2020-04-14T18:00:00Z	7	21.835	NA	NA	NA	underway	NovaSeq_150PE	SAMN16861417
C132020_210_meta	33RO20200321	C13.5/A13.5	29.76	-67.7224	2020	4	14	15	2	2020-04-14T19:02:00Z	7	21.783	NA	NA	NA	underway	NovaSeq_150PE	SAMN16861418
C132020_211_meta	33RO20200321	C13.5/A13.5	29.9153	-67.8642	2020	4	14	16	0	2020-04-14T20:00:00Z	7	21.714	NA	NA	NA	underway	NovaSeq_150PE	SAMN16861419
C132020_212_meta	33RO20200321	C13.5/A13.5	30.0748	-68.0106	2020	4	14	17	0	2020-04-14T21:00:00Z	7	22.064	NA	NA	NA	underway	NovaSeq_150PE	SAMN16861420
C132020_213_meta	33RO20200321	C13.5/A13.5	30.2371	-68.1602	2020	4	14	18	1	2020-04-14T22:01:00Z	7	21.842	NA	NA	NA	underway	NovaSeq_150PE	SAMN16861421
C132020_214_meta	33RO20200321	C13.5/A13.5	30.3993	-68.3093	2020	4	14	19	3	2020-04-14T23:03:00Z	7	21.125	NA	NA	NA	underway	NovaSeq_150PE	SAMN16861422
C132020_215v1_meta	33RO20200321	C13.5/A13.5	30.5217	-68.4216	2020	4	14	19	54	2020-04-14T23:54:00Z	7	21.059	NA	NA	NA	underway	NovaSeq_150PE	SAMN16861423
C132020_215v2_meta	33RO20200321	C13.5/A13.5	30.5217	-68.4216	2020	4	14	19	54	2020-04-14T23:54:00Z	7	21.059	NA	NA	NA	underway	NovaSeq_150PE	SAMN16861424
C132020_216_meta	33RO20200321	C13.5/A13.5	32.042	-69.8687	2020	4	15	6	15	2020-04-15T10:15:00Z	7	20.096	NA	NA	NA	underway	NovaSeq_150PE	SAMN16861425
C132020_217_meta	33RO20200321	C13.5/A13.5	32.208	-69.9907	2020	4	15	7	18	2020-04-15T11:18:00Z	7	20.143	NA	NA	NA	underway	NovaSeq_150PE	SAMN16861426
C132020_218_meta	33RO20200321	C13.5/A13.5	32.3119	-70.0864	2020	4	15	8	0	2020-04-15T12:00:00Z	7	20.209	NA	NA	NA	underway	NovaSeq_150PE	SAMN16861427
C132020_219_meta	33RO20200321	C13.5/A13.5	32.4612	-70.2127	2020	4	15	8	59	2020-04-15T12:59:00Z	7	20.202	NA	NA	NA	underway	NovaSeq_150PE	SAMN16861428
C132020_220_meta	33RO20200321	C13.5/A13.5	32.6078	-70.3646	2020	4	15	10	5	2020-04-15T14:05:00Z	7	20.257	NA	NA	NA	underway	NovaSeq_150PE	SAMN16861429
C132020_221_meta	33RO20200321	C13.5/A13.5	32.7553	-70.5033	2020	4	15	11	10	2020-04-15T15:10:00Z	7	19.982	NA	NA	NA	underway	NovaSeq_150PE	SAMN16861430
C132020_221m5_meta	33RO20200321	C13.5/A13.5	32.8891	-70.6303	2020	4	15	12	9	2020-04-15T16:09:00Z	7	20.113	NA	NA	NA	underway	NovaSeq_150PE	SAMN16861431
C132020_222_meta	33RO20200321	C13.5/A13.5	33.023	-70.7573	2020	4	15	13	7	2020-04-15T17:07:00Z	7	20.243	NA	NA	NA	underway	NovaSeq_150PE	SAMN16861432
C132020_223_meta	33RO20200321	C13.5/A13.5	33.2242	-70.9463	2020	4	15	15	6	2020-04-15T19:06:00Z	7	20.13	NA	NA	NA	underway	NovaSeq_150PE	SAMN16861433
C132020_224_meta	33RO20200321	C13.5/A13.5	33.4681	-71.1782	2020	4	15	17	0	2020-04-15T21:00:00Z	7	20.228	NA	NA	NA	underway	NovaSeq_150PE	SAMN16861434
C132020_225_meta	33RO20200321	C13.5/A13.5	33.5874	-71.2925	2020	4	15	18	0	2020-04-15T22:00:00Z	7	20.11	NA	NA	NA	underway	NovaSeq_150PE	SAMN16861435
C132020_226_meta	33RO20200321	C13.5/A13.5	33.735	-71.4341	2020	4	15	19	15	2020-04-15T23:15:00Z	7	20.52	NA	NA	NA	underway	NovaSeq_150PE	SAMN16861436
C132020_227v1_meta	33RO20200321	C13.5/A13.5	33.8576	-71.5531	2020	4	15	20	23	2020-04-16T00:23:00Z	7	22.871	NA	NA	NA	underway	NovaSeq_150PE	SAMN16861437
C132020_227v2_meta	33RO20200321	C13.5/A13.5	33.8576	-71.5531	2020	4	15	20	23	2020-04-16T00:23:00Z	7	22.871	NA	NA	NA	underway	NovaSeq_150PE	SAMN16861438
C132020_229_meta	33RO20200321	C13.5/A13.5	33.1159	-72.8452	2020	4	16	8	3	2020-04-16T12:03:00Z	7	20.733	NA	NA	NA	underway	NovaSeq_150PE	SAMN16861439
C132020_230_meta	33RO20200321	C13.5/A13.5	33.315	-73.185	2020	4	16	10	11	2020-04-16T14:11:00Z	7	20.551	NA	NA	NA	underway	NovaSeq_150PE	SAMN16861440
C132020_231_meta	33RO20200321	C13.5/A13.5	34.5045	-73.507	2020	4	16	12	16	2020-04-16T16:16:00Z	7	23.315	NA	NA	NA	underway	NovaSeq_150PE	SAMN16861441
C132020_232_meta	33RO20200321	C13.5/A13.5	35.6172	-73.7027	2020	4	16	13	46	2020-04-16T17:46:00Z	7	23.846	NA	NA	NA	underway	NovaSeq_150PE	SAMN16861442
C132020_233_meta	33RO20200321	C13.5/A13.5	35.7351	-73.9058	2020	4	16	15	37	2020-04-16T19:37:00Z	7	24.207	NA	NA	NA	underway	NovaSeq_150PE	SAMN16861443
C132020_234_meta	33RO20200321	C13.5/A13.5	35.944	-74.2614	2020	4	16	18	10	2020-04-16T22:10:00Z	7	23.722	NA	NA	NA	underway	NovaSeq_150PE	SAMN16861444
C132020_235v1_meta	33RO20200321	C13.5/A13.5	36.091	-74.5678	2020	4	16	20	16	2020-04-17T00:16:00Z	7	21.237	NA	NA	NA	underway	NovaSeq_150PE	SAMN16861445
C132020_235v2_meta	33RO20200321	C13.5/A13.5	36.091	-74.5678	2020	4	16	20	16	2020-04-17T00:16:00Z	7	21.237	NA	NA	NA	underway	NovaSeq_150PE	SAMN16861446
